# Supplementary material for: Integrated genetic analysis of leaf blast resistance in upland rice: QTL mapping, bulked segregant analysis and transcriptome sequencing
Source: AoB Plants. 2022 Oct 14;14(6):plac047. doi: 10.1093/aobpla/plac047 (PMC9773827; doi:10.1093/aobpla/plac047)
Supplement: plac047_suppl_Supplementary_Tables [file plac047_suppl_supplementary_tables.xlsx]

## Sheet: Table S1
Table S1: List of parental genotypes along with 30 most resistant and 30 most susceptible individuals from F2 mapping population for bulk segregant analysis.
Serial No.	Code Name	Sample name	Remarks
1	P2	Rice seedlings	Female parent (susceptible)
2	P1	Rice seedlings	Male parent (disease resistance)
3	F2-1	Rice seedlings	Isolated offspring single plant-disease resistance
4	F2-2	Rice seedlings	Isolated offspring single plant-disease resistance
5	F2-3	Rice seedlings	Isolated offspring single plant-disease resistance
6	F2-4	Rice seedlings	Isolated offspring single plant-disease resistance
7	F2-5	Rice seedlings	Isolated offspring single plant-disease resistance
8	F2-6	Rice seedlings	Isolated offspring single plant-disease resistance
9	F2-7	Rice seedlings	Isolated offspring single plant-disease resistance
10	F2-8	Rice seedlings	Isolated offspring single plant-disease resistance
11	F2-9	Rice seedlings	Isolated offspring single plant-disease resistance
12	F2-10	Rice seedlings	Isolated offspring single plant-disease resistance
13	F2-11	Rice seedlings	Isolated offspring single plant-disease resistance
14	F2-12	Rice seedlings	Isolated offspring single plant-disease resistance
15	F2-13	Rice seedlings	Isolated offspring single plant-disease resistance
16	F2-14	Rice seedlings	Isolated offspring single plant-disease resistance
17	F2-15	Rice seedlings	Isolated offspring single plant-disease resistance
18	F2-16	Rice seedlings	Isolated offspring single plant-disease resistance
19	F2-17	Rice seedlings	Isolated offspring single plant-disease resistance
20	F2-18	Rice seedlings	Isolated offspring single plant-disease resistance
21	F2-19	Rice seedlings	Isolated offspring single plant-disease resistance
22	F2-20	Rice seedlings	Isolated offspring single plant-disease resistance
23	F2-21	Rice seedlings	Isolated offspring single plant-disease resistance
24	F2-22	Rice seedlings	Isolated offspring single plant-disease resistance
25	F2-23	Rice seedlings	Isolated offspring single plant-disease resistance
26	F2-24	Rice seedlings	Isolated offspring single plant-disease resistance
27	F2-25	Rice seedlings	Isolated offspring single plant-disease resistance
28	F2-26	Rice seedlings	Isolated offspring single plant-disease resistance
29	F2-27	Rice seedlings	Isolated offspring single plant-disease resistance
30	F2-28	Rice seedlings	Isolated offspring single plant-disease resistance
31	F2-29	Rice seedlings	Isolated offspring single plant-disease resistance
32	F2-30	Rice seedlings	Isolated offspring single plant-disease resistance
33	F2-31	Rice seedlings	Isolate offspring single plant-susceptible
34	F2-32	Rice seedlings	Isolate offspring single plant-susceptible
35	F2-33	Rice seedlings	Isolate offspring single plant-susceptible
36	F2-34	Rice seedlings	Isolate offspring single plant-susceptible
37	F2-35	Rice seedlings	Isolate offspring single plant-susceptible
38	F2-36	Rice seedlings	Isolate offspring single plant-susceptible
39	F2-37	Rice seedlings	Isolate offspring single plant-susceptible
40	F2-38	Rice seedlings	Isolate offspring single plant-susceptible
41	F2-39	Rice seedlings	Isolate offspring single plant-susceptible
42	F2-40	Rice seedlings	Isolate offspring single plant-susceptible
43	F2-41	Rice seedlings	Isolate offspring single plant-susceptible
44	F2-42	Rice seedlings	Isolate offspring single plant-susceptible
45	F2-43	Rice seedlings	Isolate offspring single plant-susceptible
46	F2-44	Rice seedlings	Isolate offspring single plant-susceptible
47	F2-45	Rice seedlings	Isolate offspring single plant-susceptible
48	F2-46	Rice seedlings	Isolate offspring single plant-susceptible
49	F2-47	Rice seedlings	Isolate offspring single plant-susceptible
50	F2-48	Rice seedlings	Isolate offspring single plant-susceptible
51	F2-49	Rice seedlings	Isolate offspring single plant-susceptible
52	F2-50	Rice seedlings	Isolate offspring single plant-susceptible
53	F2-51	Rice seedlings	Isolate offspring single plant-susceptible
54	F2-52	Rice seedlings	Isolate offspring single plant-susceptible
55	F2-53	Rice seedlings	Isolate offspring single plant-susceptible
56	F2-54	Rice seedlings	Isolate offspring single plant-susceptible
57	F2-55	Rice seedlings	Isolate offspring single plant-susceptible
58	F2-56	Rice seedlings	Isolate offspring single plant-susceptible
59	F2-57	Rice seedlings	Isolate offspring single plant-susceptible
60	F2-58	Rice seedlings	Isolate offspring single plant-susceptible
61	F2-59	Rice seedlings	Isolate offspring single plant-susceptible
62	F2-60	Rice seedlings	Isolate offspring single plant-susceptible

## Sheet: Table S2
Table S2: Summary of sequencing data for Bulk Segreant Analysis (BSA) from the blast-resistance and -susceptible DNA pools obtained from upland rice mapping populations.
Sample ID	P2 (UR0803)	P1 (LTH)	Resistant DNA pool	Susceptible DNA pool
Raw Reads	20336095	25398995	64908654	56323130
Raw Bases (bp)	6136486300	7661857420	19584672393	16993464319
Raw GC (%)	43.47	43.88	43.33	43.41
Raw Q30 (%)	92.72	92.46	92.46	91.87
Clean Reads	20336095	25398995	64908654	56323130
Clean Bases (bp)	6136484403	7661854473	19584667013	16993458895
Clean GC (%)	43.47	43.88	43.33	43.41
Clean Q30 (%)	92.72	92.46	92.46	91.87

## Sheet: Table S3
Table S3: Characterization descriptive in candidate region of QTL mapping by comparison of sequences from resistant and susceptible parents
Serial Number	Descriptive	Value
1	Total length (Mb)	1.41
2	Starting position	27594376
3	Ending position	29011816
4	Total candidate genes	110
5	Non-Synonymous Mutants	1393
6	InDels	124
7	3’UTR variant	528
8	5’UTR, Pre mature start codon gain variant	19
9	5’ UTR variant	398
10	Downstream variant	14639
11	Intergenic variant	8809
12	Intron variant	2124
13	Miss-sense variant	33883
14	Non-coding transcript exon variant	1829
15	Non-coding transcript variant	6
16	Splice acceptor variant	165
17	Splice donor variant	135
18	Splice region variant	361
19	Start lost	62
20	Stop gained	535
21	Stop lost	125
22	Synonymous variant	169
23	Upstream gene variant	11408

## Sheet: Table S4
Table S4: List of 39 candidate genes and their functional annotations in mapped QTL region
MSU genes ID	RAP genes ID	Chr	Start	End	Function
LOC_Os11g47490.1		Chr11	28718383	28719242	senescence-induced receptor-like serine/threonine-protein kinase precursor, putative, expressed
LOC_Os11g47494.1		Chr11	28720150	28720657	retrotransposon protein, putative, unclassified, expressed
LOC_Os11g47500.1	Os11g0700900	Chr11	28723112	28724027	glycosyl hydrolase, putative, expressed
LOC_Os11g47510.1	Os11g0701000	Chr11	28727474	28728823	glycosyl hydrolase, putative, expressed
LOC_Os11g47520.1	Os11g0701100	Chr11	28730144	28731323	glycosyl hydrolase, putative, expressed
LOC_Os11g47530.1	Os11g0701200	Chr11	28733116	28734280	glycosyl hydrolase, putative, expressed
LOC_Os11g47550.1	Os11g0701400	Chr11	28735981	28737159	glycosyl hydrolase, putative, expressed
LOC_Os11g47560.1	Os11g0701500	Chr11	28739615	28740710	glycosyl hydrolase, putative, expressed
LOC_Os11g47570.1	Os11g0701600	Chr11	28748075	28749262	glycosyl hydrolase, putative, expressed
LOC_Os11g47574.1	Os11g0701700	Chr11	28749389	28750399	expressed protein
LOC_Os11g47580.1	Os11g0701800	Chr11	28753856	28755114	glycosyl hydrolase, putative, expressed
LOC_Os11g47590.1	Os11g0701900	Chr11	28755785	28757160	glycosyl hydrolase, putative, expressed
LOC_Os11g47600.1	Os11g0702100	Chr11	28758714	28760007	glycosyl hydrolase, putative, expressed
LOC_Os11g47610.1	Os11g0702200	Chr11	28760410	28761603	glycosyl hydrolase, putative, expressed
LOC_Os11g47620.1	Os11g0702300	Chr11	28762442	28763222	ZOS11-09 - C2H2 zinc finger protein, expressed
LOC_Os11g47630.1	Os11g0702400	Chr11	28766091	28766937	ZOS11-10 - C2H2 zinc finger protein, expressed
LOC_Os11g47640.1	Os11g0702600	Chr11	28769603	28773467	expressed protein
LOC_Os11g47650.2	Os11g0702700	Chr11	28774434	28777987	trp repressor/replication initiator, putative, expressed
LOC_Os11g47650.1	Os11g0702700	Chr11	28774434	28777987	trp repressor/replication initiator, putative, expressed
LOC_Os11g47660.1	Os11g0702800	Chr11	28779819	28780931	expressed protein
LOC_Os11g47670.1	Os11g0703000	Chr11	28781160	28782202	thaumatin family domain containing protein, expressed
LOC_Os11g47680.1	Os11g0703100	Chr11	28783157	28783992	thaumatin family domain containing protein, expressed
LOC_Os11g47690.1	Os11g0703200	Chr11	28784149	28784662	zinc finger, C3HC4 type domain containing protein, expressed
LOC_Os11g47700.1	Os11g0703300	Chr11	28785274	28785787	zinc finger, C3HC4 type domain containing protein, expressed
LOC_Os11g47710.1	Os11g0703400	Chr11	28785847	28788237	SNF7 domain containing protein, putative, expressed
LOC_Os11g47730.2	Os11g0703600	Chr11	28793013	28794834	expressed protein
LOC_Os11g47730.1	Os11g0703600	Chr11	28793141	28794834	expressed protein
LOC_Os11g47740.1	Os11g0703750	Chr11	28800678	28801732	expressed protein
LOC_Os11g47750.1		Chr11	28802400	28803658	expressed protein
LOC_Os11g47760.6	Os11g0703900	Chr11	28804247	28808550	DnaK family protein, putative, expressed
LOC_Os11g47760.5	Os11g0703900	Chr11	28804247	28808550	DnaK family protein, putative, expressed
LOC_Os11g47760.3	Os11g0703900	Chr11	28804247	28808550	DnaK family protein, putative, expressed
LOC_Os11g47760.2	Os11g0703900	Chr11	28804247	28808550	DnaK family protein, putative, expressed
LOC_Os11g47760.1	Os11g0703900	Chr11	28804247	28808550	DnaK family protein, putative, expressed
LOC_Os11g47760.4	Os11g0703900	Chr11	28806431	28808550	DnaK family protein, putative, expressed
LOC_Os11g47770.1	Os11g0704000	Chr11	28809409	28811550	selT/selW/selH selenoprotein domain containing protein, expressed
LOC_Os11g47780.1	Os11g0704100	Chr11	28811739	28815723	pollen signalling protein with adenylyl cyclase activity, putative, expressed
LOC_Os11g47790.1		Chr11	28818462	28820221	expressed protein
LOC_Os11g47800.1	Os11g0704300	Chr11	28820764	28824245	spo0B-associated GTP-binding protein, putative, expressed

## Sheet: Table S5
Table S5: List of 423 differentially expressed genes (DEGs) between resistant and susceptible parents on Chromosome 11.
Gene ID	logFC	logCPM	F-value	P-Value	FDR
OS11G0104400	-1.05995	1.9403	57.8424	1.43e-08	5e-08
OS11G0107000	-4.27355	0.401284	168.679	4.5e-14	3.26e-13
OS11G0109700	-2.37151	1.97119	260.029	1.28e-16	1.29e-15
OS11G0111900	-3.13942	0.514078	128.683	1.47e-12	8.76e-12
OS11G0112151	-3.47083	-0.296895	71.984	1.4e-09	5.59e-09
OS11G0112200	-4.38295	2.74446	640.532	8.39e-21	1.62e-19
CIPK15	1.01927	5.2755	400.568	2.82e-19	4.25e-18
OS11G0114150	-2.23552	1.49746	129.05	2.81e-12	1.61e-11
EPlOSAG00000008086	1.48367	3.06222	198.642	5.11e-15	4.19e-14
EPlOSAG00000019095	1.65903	1.18676	66.535	4.17e-09	1.57e-08
OS11G0115400	1.42359	6.54176	832.247	4.35e-19	6.36e-18
OS11G0115375	1.43276	6.32407	836.637	1.51e-20	2.77e-19
OS11G0116000	-2.80932	4.11826	1047.35	1.91e-25	8.48e-24
OS11G0116200	-2.21239	5.02088	1272.75	1.01e-26	5.84e-25
OS11G0116300	-5.40197	5.19838	4612.63	2.86e-35	1.53e-32
OS11G0116400	-1.68827	3.59369	417.983	1.53e-19	2.4e-18
OS11G0117400	-2.14612	-0.535803	32.642	2.79e-06	7.32e-06
OS11G0118600	-1.25975	2.40757	108.354	1.23e-11	6.45e-11
OS11G0119700	-1.38885	1.36608	65.7915	3.71e-09	1.4e-08
OS11G0119800	-1.39798	1.25962	62.2391	6.67e-09	2.45e-08
OS11G0120100	-1.70696	2.67415	210.959	2.27e-15	1.95e-14
OS11G0120300	1.41047	0.868772	45.3609	1.55e-07	4.77e-07
OS11G0121400	-1.97148	1.71686	145.448	3.09e-13	2.02e-12
OS11G0123500	-1.16345	3.27273	139.619	6.17e-13	3.87e-12
OS11G0126100	-3.25489	2.81308	600.496	7.67e-22	1.75e-20
OS11G0126250	-3.10263	2.44135	467.926	2.97e-20	5.24e-19
OS11G0126900	2.20301	1.93785	182.959	1.89e-14	1.44e-13
OS11G0127600	1.19047	-0.0160024	19.3504	0.000119397	0.000255343
OS11G0129000	-3.73483	3.01145	871.387	3.02e-24	1.07e-22
OS11G0129101	-3.65551	2.8129	741.051	3.4e-23	9.96e-22
OS11G0129200	-1.21128	2.13666	84.0883	2.45e-10	1.08e-09
OS11G0129301	-1.14006	1.70056	54.0494	2.83e-08	9.57e-08
OS11G0130200	1.46922	2.37338	141.67	4.34e-13	2.77e-12
OS11G0132400	2.22747	2.39302	312.395	9.81e-18	1.16e-16
OS11G0132600	1.22325	3.7588	236.308	4.81e-16	4.5e-15
EPlOSAG00000002205	1.05745	1.80693	57.7352	1.45e-08	5.09e-08
OS11G0133001	1.26721	5.09365	550.672	2.74e-21	5.75e-20
OS11G0133100	-1.32165	2.07526	90.8942	9.98e-11	4.62e-10
OS11G0137500	-2.94406	1.98433	271.984	1.62e-16	1.62e-15
OS11G0141400	1.6916	3.2323	325.262	5.54e-18	6.83e-17
EPlOSAG00000043617	1.69892	2.27813	172.214	3.43e-14	2.52e-13
OS11G0141550	1.67175	0.583342	49.5593	6.66e-08	2.14e-07
OS11G0146300	-9.16297	0.395744	225.96	3.23e-15	2.71e-14
OS11G0146800	-6.79916	1.21065	350.22	1.94e-18	2.57e-17
OS11G0146950	-7.5982	1.98109	690	9.82e-23	2.61e-21
OS11G0147500	-2.00052	0.168235	35.0881	3.39e-06	8.81e-06
OS11G0150632	-1.25495	1.68081	65.0661	4.17e-09	1.57e-08
OS11G0151002	-1.50152	0.380224	37.9889	7.74e-07	2.18e-06
OS11G0154900	2.27919	0.469618	81.446	3.53e-10	1.52e-09
OS11G0155100	-2.57063	1.80684	240.923	3.69e-16	3.5e-15
OS11G0155600	1.39016	4.92343	603.028	7.21e-22	1.65e-20
OS11G0156300	1.57437	2.34556	165.838	5.63e-14	4.02e-13
OS11G0156600	-1.71811	2.90484	249.235	2.31e-16	2.26e-15
OS11G0157200	-2.25775	6.75497	1101.3	1.18e-12	7.16e-12
EPlOSAG00000026579	-2.88567	4.37712	35.8407	0.00346654	0.00604259
OS11G0161133	-2.21365	0.690556	86.7151	1.72e-10	7.73e-10
OS11G0161166	-1.93322	-0.285245	33.7577	2.11e-06	5.63e-06
OS11G0161700	-2.06253	0.0407978	41.1499	4.16e-07	1.21e-06
OS11G0166100	-1.11254	0.487914	23.8821	2.97e-05	6.85e-05
OS11G0166201	-2.04685	1.10566	103.585	2.12e-11	1.07e-10
OS11G0167800	-1.80263	9.75519	1814.93	9.85e-29	8.19e-27
OS11G0170900	3.62983	2.66364	685.296	1.09e-22	2.86e-21
OS11G0171800	-1.6413	1.54055	91.5719	9.15e-11	4.26e-10
OS11G0173366	1.25883	2.63364	89.3783	5.71e-10	2.41e-09
OS11G0173900	1.41531	1.52779	74.8922	9.04e-10	3.71e-09
OS11G0178800	-3.17408	0.951248	167.494	4.94e-14	3.56e-13
OS11G0180800	-2.79482	-0.0999047	67.7726	2.7e-09	1.04e-08
OS11G0180900	-2.80287	1.08168	167.927	4.78e-14	3.45e-13
OS11G0181000	-2.79688	0.976333	152.069	1.74e-13	1.17e-12
OS11G0181400	-2.72027	0.772588	119.264	3.79e-12	2.14e-11
OS11G0181700	-1.68624	4.06868	453.933	4.62e-20	7.92e-19
OS11G0181800	-1.54422	5.65259	982.812	4.97e-25	2.05e-23
OS11G0182200	1.34724	5.37355	684.018	1.12e-22	2.94e-21
OS11G0183900	-1.05307	4.43104	250.604	2.14e-16	2.1e-15
ASP1	4.20382	3.19897	1002.5	3.69e-25	1.54e-23
OS11G0191300	1.22468	6.3397	941.696	9.45e-25	3.73e-23
OS11G0194800	3.21394	3.66438	1165.4	3.82e-26	1.94e-24
OS11G0197466	2.03114	1.08764	103.695	2.09e-11	1.06e-10
OS11G0197500	2.05184	1.10408	109.337	1.1e-11	5.81e-11
OS11G0199801	-1.33689	1.96412	74.5172	1.4e-09	5.59e-09
OS11G0202200	-2.09999	-0.210742	42.7806	2.67e-07	7.97e-07
OS11G0203400	-8.59569	-0.131586	133.916	2.63e-12	1.51e-11
OS11G0204100	7.99995	-0.702594	94.0536	1.33e-10	6.05e-10
OS11G0204600	11.082	4.0818	2898.36	3.59e-32	6.95e-30
OS11G0204800	9.75132	4.4149	3382.6	3.36e-33	8.38e-31
OS11G0205500	3.72238	5.356	3325.88	4.36e-33	1.06e-30
OS11G0206000	-8.28686	3.96165	2351.56	8.83e-31	1.16e-28
OS11G0206850	1.70752	0.65892	52.9316	3.49e-08	1.16e-07
EPlOSAG00000024981	-1.20951	1.91188	74.8776	9.06e-10	3.72e-09
EPlOSAG00000024862	-1.18936	1.95652	74.1149	1.02e-09	4.13e-09
EPlOSAG00000025993	-1.20137	1.89904	73.2965	1.15e-09	4.64e-09
EPlOSAG00000025148	-1.20783	1.85038	69.5902	2.02e-09	7.92e-09
EPlOSAG00000046026	-1.21108	1.85257	70.2369	1.83e-09	7.21e-09
EPlOSAG00000028506	4.26241	-0.845067	57.2875	1.57e-08	5.5e-08
OS11G0207800	-9.63943	0.852739	298.422	8.51e-17	8.85e-16
OS11G0208000	-1.55489	1.53341	94.6939	6.17e-11	2.94e-10
OS11G0208400	1.68858	0.242815	40.0599	4.84e-07	1.4e-06
OS11G0208500	1.69922	-0.142961	32.9463	2.58e-06	6.82e-06
OS11G0208700	-4.78283	0.198405	137.805	6.17e-13	3.87e-12
OS11G0208750	-5.43673	1.33585	383.083	5.36e-19	7.7e-18
OS11G0208900	9.51685	2.52797	1044.04	2e-25	8.87e-24
OS11G0209000	10.322	4.61159	4212.94	1.15e-34	4.78e-32
EPlOSAG00000035993	8.41636	1.44397	492.493	1.41e-20	2.61e-19
EPlOSAG00000036961	8.25142	1.28393	437.098	7.99e-20	1.31e-18
OS11G0210600	-3.79769	1.15296	232.746	5.93e-16	5.49e-15
OS11G0211200	4.81028	1.61685	372.976	1.41e-18	1.91e-17
OS11G0211300	8.71304	1.73749	532.186	6.67e-21	1.31e-19
OS11G0211400	7.93115	-0.76827	95.1168	1.17e-10	5.37e-10
OS11G0211700	-8.86053	0.113402	181.336	5.32e-14	3.82e-13
OS11G0212000	-5.09665	-0.0283289	126.129	1.89e-12	1.11e-11
OS11G0212300	-3.01656	1.77531	301.928	1.59e-17	1.83e-16
OS11G0213700	1.27763	2.71942	136.459	6.99e-13	4.35e-12
OS11G0213800	1.39542	2.07019	100.115	3.19e-11	1.58e-10
OS11G0213900	1.34113	0.512478	30.7395	4.52e-06	1.16e-05
OS11G0215100	1.50785	-0.138392	23.6404	3.19e-05	7.33e-05
OS11G0216100	1.77429	5.58416	946.722	1.91e-22	4.8e-21
IDI2	1.01187	5.21932	300.322	5.56e-17	5.92e-16
OS11G0222000	-1.51462	2.821	144.96	1.96e-12	1.15e-11
OS11G0222100	-1.43913	1.81411	86.7626	1.71e-10	7.68e-10
OS11G0222200	-1.03896	0.33912	19.0227	0.000132717	0.000281652
OS11G0222900	13.4428	4.59093	3770.48	3.08e-32	6.14e-30
OS11G0223000	13.3076	4.45602	3502.54	8.89e-32	1.57e-29
OS11G0223201	11.2855	2.44801	920.619	1.86e-23	5.69e-22
OS11G0223300	10.6546	1.82452	633.059	3.09e-21	6.41e-20
OS11G0223400	12.1552	3.30869	1750.61	1.83e-27	1.22e-25
OS11G0225300	3.19029	0.837672	165.188	5.93e-14	4.23e-13
OS11G0225566	1.59371	-0.46149	20.1752	9.18e-05	0.000199289
OS11G0226201	2.41271	2.55891	370.463	8.67e-19	1.21e-17
OS11G0226301	2.37191	-0.321021	45.8632	1.4e-07	4.34e-07
OS11G0226400	9.15056	0.359395	203.39	1.57e-14	1.21e-13
OS11G0226550	8.68894	-0.0768869	158.771	2.78e-13	1.82e-12
EPlOSAG00000006756	2.60662	0.773249	112.356	7.91e-12	4.24e-11
OS11G0227100	3.33198	4.07317	1263.07	1.91e-26	1.03e-24
OS11G0227700	-1.93844	1.7336	116.502	1.16e-11	6.09e-11
OS11G0227600	-2.42031	1.76783	175.862	6.09e-14	4.34e-13
OS11G0227800	1.66707	4.6906	635.993	3.28e-22	7.93e-21
OS11G0228600	-5.02639	1.44932	317.057	2.68e-17	2.97e-16
OS11G0228201	-4.83182	1.7854	366.804	1.62e-17	1.86e-16
OS11G0228800	-8.13867	-0.550116	105.561	3.59e-11	1.76e-10
OS11G0229000	-10.8777	2.05277	782.045	1.63e-22	4.14e-21
OS11G0229100	-8.32588	-0.380937	123.151	5.97e-12	3.26e-11
OS11G0233400	-8.52383	-0.19919	120.98	1.47e-11	7.6e-11
OS11G0235400	-1.67482	0.529015	47.0711	1.09e-07	3.43e-07
OS11G0240550	-8.13424	1.23518	412.832	1.83e-19	2.83e-18
EPlOSAG00000008238	-9.26444	2.33861	806.222	9.67e-24	3.1e-22
EPlOSAG00000008209	-8.6748	2.5417	781.612	5.76e-22	1.34e-20
OS11G0242800	-1.63755	8.23896	1612.78	2.78e-28	2.18e-26
OS11G0244600	2.80925	0.727214	129.157	1.4e-12	8.39e-12
OS11G0252400	-1.58983	4.1475	390.897	8.62e-19	1.2e-17
OS11G0256900	2.7726	8.28393	4175.09	1.32e-34	5.32e-32
OS11G0267000	-1.04355	6.01131	555.447	2.42e-21	5.1e-20
OS11G0271000	1.02111	0.584277	21.8597	5.44e-05	0.000121453
OS11G0274700	-1.80182	1.03244	70.2064	1.88e-09	7.41e-09
OS11G0275000	-2.69601	1.07817	132.855	1.33e-12	7.98e-12
OS11G0275200	-3.30235	1.38288	230.458	6.79e-16	6.24e-15
OS11G0275500	-4.27338	1.03036	248.599	2.39e-16	2.34e-15
OS11G0278900	-8.84426	1.92394	687.024	1.05e-22	2.77e-21
OS11G0282900	-4.24079	2.63916	695.013	8.82e-23	2.39e-21
OS11G0282800	-4.10525	2.59299	696.88	8.47e-23	2.3e-21
OS11G0285000	-6.38846	0.33128	187.532	1.11e-14	8.68e-14
OS11G0286800	1.88664	4.09824	665.004	1.7e-22	4.31e-21
OS11G0289700	1.91049	3.467	440.035	7.25e-20	1.2e-18
OS11G0298000	3.18032	0.0566843	94.2437	6.53e-11	3.09e-10
OS11G0302750	-2.81435	2.79608	503.111	1.03e-20	1.96e-19
OS11G0302800	-3.0383	3.0388	686.529	1.06e-22	2.8e-21
EPlOSAG00000024200	-4.00286	2.36123	572.666	1.54e-21	3.36e-20
OS11G0308266	-1.79003	1.21138	94.405	6.4e-11	3.04e-10
OS11G0308600	-1.0549	0.526462	21.9647	5.27e-05	0.000117826
OS11G0323860	-1.27834	4.01425	292.044	2.53e-17	2.83e-16
OS11G0412484	-1.78569	1.01243	75.7137	8.01e-10	3.31e-09
OS11G0413800	8.2872	-0.44668	125.38	4.83e-12	2.68e-11
OS11G0416900	2.29684	5.71537	1839.18	1.11e-28	9.17e-27
EPlOSAG00000038632	2.24956	1.41266	134.177	9.04e-13	5.55e-12
OS11G0422000	8.30304	-0.429874	125.132	4.95e-12	2.74e-11
OS11G0425100	-9.22	0.449185	235.708	1.87e-15	1.63e-14
OS11G0432400	-1.32689	5.10415	558.9	2.21e-21	4.67e-20
OS11G0432301	-1.33715	4.74735	459.814	3.83e-20	6.66e-19
OS11G0432900	1.33248	4.06663	291.419	2.61e-17	2.91e-16
OS11G0438700	1.61363	6.46425	1545.47	5.31e-28	3.84e-26
EPlOSAG00000020698	1.54888	-0.0368118	30.3274	5.03e-06	1.28e-05
OS11G0441550	1.38929	1.98285	92.7493	7.88e-11	3.7e-10
OS11G0442380	-3.80788	-0.463897	80.5806	3.98e-10	1.71e-09
OS11G0444000	-1.06945	2.69681	93.8513	6.86e-11	3.24e-10
OS11G0444700	1.86895	5.32256	1182.75	3.05e-26	1.6e-24
EPlOSAG00000002685	2.80082	-0.333555	56.3469	1.86e-08	6.45e-08
OS11G0444800	1.41793	5.72143	904.431	1.73e-24	6.42e-23
OS11G0444900	1.40721	5.85086	972.669	5.81e-25	2.37e-23
OS11G0450050	-1.96559	3.64684	495.255	1.3e-20	2.41e-19
OS11G0455500	-1.1015	6.42347	729.471	4.29e-23	1.23e-21
OS11G0455800	-1.21234	6.49698	862.61	3.52e-24	1.22e-22
OS11G0461200	-1.44909	-0.314001	19.5984	0.000110268	0.000236826
OS11G0470966	1.3663	3.101	189.958	9.31e-15	7.39e-14
OS11G0471100	7.63435	4.9458	3983.03	1.55e-33	4.2e-31
OS11G0471200	7.47921	1.79234	538.175	5.6e-21	1.12e-19
OS11G0471300	12.0095	3.16305	1514.56	1.44e-26	7.98e-25
OS11G0472600	-2.8561	1.02143	138.51	7.22e-13	4.48e-12
OS11G0474400	-9.30689	3.66586	1923	2.31e-29	2.24e-27
OS11G0475200	-3.46898	-0.0651744	91.9318	8.74e-11	4.08e-10
OS11G0475500	10.3364	3.34072	1806.92	4.92e-29	4.41e-27
OS11G0477400	-1.16788	2.19249	82.7547	2.94e-10	1.28e-09
OS11G0481301	8.17222	-0.549021	113.671	1.53e-11	7.9e-11
OS11G0481500	9.32947	3.12006	1320.43	1.85e-26	1e-24
OS11G0482901	-1.33712	0.639	29.701	6.32e-06	1.58e-05
OS11G0483000	-1.48886	-0.284238	17.8849	0.000209211	0.000432907
OS11G0485200	3.16566	2.92541	722.207	4.98e-23	1.41e-21
OS11G0485500	10.1339	4.42256	3659.67	1e-33	2.86e-31
OS11G0485900	1.03933	3.21585	105.94	2.24e-11	1.13e-10
OS11G0486000	1.28584	2.3293	111.709	8.49e-12	4.54e-11
OS11G0487700	1.30467	1.44686	65.2143	4.07e-09	1.53e-08
OS11G0488900	1.39109	3.10913	204.584	3.43e-15	2.86e-14
OS11G0490300	-1.93984	1.39285	117.184	4.71e-12	2.62e-11
LA1	-8.72267	-0.0162569	157.842	2.99e-13	1.95e-12
OS11G0491400	1.48467	4.10454	374.757	7.35e-19	1.04e-17
OS11G0498600	-2.42806	1.18261	145.724	3.02e-13	1.97e-12
OS11G0502700	-1.93562	3.31749	392.549	3.77e-19	5.56e-18
OS11G0503400	8.7007	1.72342	598.337	8.09e-22	1.83e-20
OS11G0513000	2.1463	0.221748	62.1815	6.73e-09	2.47e-08
OS11G0513500	1.04991	2.14749	59.5195	1.06e-08	3.79e-08
OS11G0513700	1.101	0.621773	25.7626	1.73e-05	4.12e-05
OS11G0513900	1.16221	2.49242	103.107	2.24e-11	1.13e-10
OS11G0514400	-3.5954	2.20044	502.334	1.05e-20	2e-19
OS11G0514500	-3.0724	0.130041	80.834	3.88e-10	1.67e-09
OS11G0516400	-1.69926	1.02377	72.761	1.24e-09	5e-09
OS11G0518900	2.2851	4.7247	1150.83	4.62e-26	2.31e-24
OS11G0521500	-1.4687	7.46962	1392.54	2.58e-27	1.68e-25
OS11G0521000	1.30763	0.185384	24.2313	2.69e-05	6.22e-05
OS11G0523700	7.40659	4.66532	4031.68	2.27e-34	8.32e-32
OS11G0528400	-1.32803	-0.244869	19.0823	0.000130183	0.000276752
CHS1	-7.17843	6.64916	8559.24	9.5e-35	4.21e-32
OS11G0530650	-7.07466	5.33895	5652.52	1.25e-36	1.28e-33
OS11G0530700	-7.59505	2.34586	808.651	9.24e-24	2.97e-22
OS11G0531700	1.68275	3.39791	329.955	4.52e-18	5.65e-17
OS11G0531800	2.27899	3.54617	580.106	1.28e-21	2.8e-20
OS11G0532000	3.87443	1.62864	296.506	6.6e-17	6.96e-16
OS11G0532200	10.499	5.16084	5193.93	4.6e-36	3.48e-33
OS11G0533000	6.83384	0.676379	255.051	1.68e-16	1.67e-15
OS11G0533800	9.84306	4.13366	2934	2.98e-32	6.03e-30
EPlOSAG00000004209	10.5667	1.735	629.675	3.33e-21	6.85e-20
OS11G0535600	-1.17558	2.78537	100.377	4.12e-11	2.01e-10
OS11G0540600	1.70992	3.75128	445.271	6.11e-20	1.02e-18
OS11G0541600	1.05912	1.18164	37.1674	9.36e-07	2.61e-06
OS11G0544200	-1.03982	8.31572	321.661	1.52e-11	7.87e-11
EPlOSAG00000013529	-1.10007	3.90819	142.36	1.16e-11	6.11e-11
OS11G0544800	-1.23048	6.41579	919.069	1.36e-24	5.18e-23
OS11G0548600	1.14946	1.01218	35.2028	1.49e-06	4.05e-06
OS11G0549900	2.44064	2.73297	413.899	1.76e-19	2.73e-18
OS11G0555300	1.20058	2.20922	88.3824	1.38e-10	6.28e-10
OS11G0555600	10.0904	3.09545	1577.15	3.9e-28	2.96e-26
OS11G0555866	10.0823	3.08732	1569.17	4.21e-28	3.16e-26
OS11G0557000	-1.10346	3.21083	144.753	3.29e-13	2.13e-12
OS11G0559600	-3.01406	-0.154661	68.9482	2.24e-09	8.7e-09
OS11G0562100	-1.13743	4.84126	392.516	3.78e-19	5.56e-18
OS11G0564800	1.31814	1.80741	79.1683	4.86e-10	2.06e-09
OS11G0564900	1.25751	1.07469	41.0437	3.89e-07	1.14e-06
OS11G0565000	1.26418	4.88101	500.588	1.11e-20	2.09e-19
OS11G0566800	-7.02805	2.71652	1028.28	2.52e-25	1.09e-23
OS11G0567200	-7.35767	2.11457	675.296	1.35e-22	3.5e-21
OS11G0567600	2.42908	3.29042	575.309	1.44e-21	3.15e-20
OS11G0569500	3.58452	4.79397	2492.85	3.62e-31	5.13e-29
OS11G0569600	-4.76179	1.72237	430.89	9.83e-20	1.59e-18
OS11G0572301	-8.96629	0.215005	181.623	5.21e-14	3.75e-13
OS11G0576900	1.29481	2.89475	147.861	2.5e-13	1.65e-12
OS11G0579300	-9.4414	2.50997	1028.59	2.51e-25	1.09e-23
OS11G0579400	-11.8503	3.01059	1466.86	2.27e-26	1.21e-24
EPlOSAG00000009966	-9.13367	0.366273	195.766	2.6e-14	1.94e-13
OS11G0582300	1.63675	3.88664	448.54	5.49e-20	9.28e-19
OS11G0588400	-1.87492	5.75573	1515.81	7.13e-28	5.03e-26
OS11G0590400	-5.93781	0.393355	198.891	5.02e-15	4.12e-14
OS11G0590900	6.71514	0.561815	254.958	1.69e-16	1.67e-15
OS11G0592100	4.38374	4.30628	2348.15	9.03e-31	1.18e-28
OS11G0592300	-1.47626	1.55584	79.9677	4.34e-10	1.85e-09
EPlOSAG00000016043	1.74449	-0.229677	31.072	4.15e-06	1.07e-05
OS11G0592600	-7.18415	2.23908	841.258	5.12e-24	1.74e-22
OS11G0593700	9.3406	0.542498	245.416	1.11e-15	9.9e-15
OS11G0594000	1.289	0.268056	24.3115	2.62e-05	6.09e-05
OS11G0594200	1.32332	4.61895	437.785	7.81e-20	1.29e-18
EPlOSAG00000015740	1.36139	1.63498	67.6763	2.74e-09	1.05e-08
EPlOSAG00000011603	-8.64927	-0.0845446	154.493	3.89e-13	2.5e-12
OS11G0597500	-1.5264	0.0542865	29.8649	5.68e-06	1.43e-05
OS11G0597601	-2.5777	0.159423	76.9744	6.66e-10	2.78e-09
OS11G0597700	-3.07827	0.911133	173.176	3.18e-14	2.35e-13
OS11G0598200	-8.74565	1.82645	641.275	2.91e-22	7.08e-21
OS11G0598300	-9.18847	2.26074	870.528	3.07e-24	1.08e-22
EPlOSAG00000018117	-8.37456	-0.334809	129.574	3.27e-12	1.86e-11
OS11G0598500	-3.03367	6.54985	3725.5	1.05e-31	1.77e-29
OS11G0599000	-3.40231	0.0768892	104.052	2.01e-11	1.02e-10
OS11G0599200	-1.55234	5.22212	820.326	7.46e-24	2.45e-22
OS11G0600600	2.03254	1.54732	102.715	1.33e-10	6.06e-10
OS11G0602400	1.83631	3.04955	330.834	4.35e-18	5.46e-17
OS11G0604900	4.0044	5.85278	5454.55	2.16e-36	1.89e-33
OS11G0605100	11.9886	7.89166	19873	4.63e-45	1.19e-40
OS11G0605300	10.7028	1.87189	667.755	1.47e-21	3.21e-20
OS11G0605800	5.70392	2.38976	632.64	9.23e-21	1.77e-19
OS11G0605900	4.23919	2.42032	699.212	8.06e-23	2.2e-21
OS11G0606300	8.43775	1.46836	429.351	2.02e-19	3.11e-18
U54	1.40076	1.99158	97.5387	4.35e-11	2.11e-10
EPlOSAG00000016154	8.89319	0.120392	180.273	5.73e-14	4.09e-13
EPlOSAG00000016188	5.79471	-0.297821	120.298	3.41e-12	1.93e-11
OS11G0606500	-6.37677	2.51785	957.099	7.41e-25	2.97e-23
OS11G0606600	-5.48922	2.34034	816.207	8.05e-24	2.62e-22
OS11G0608000	9.9457	4.23556	3518.24	1.84e-33	4.92e-31
OS11G0608300	9.01843	0.23754	196.603	1.92e-14	1.45e-13
OS11G0608500	8.66387	-0.0977239	145.329	8.6e-13	5.29e-12
OS11G0609500	8.05316	-0.660336	100.989	5.96e-11	2.84e-10
OS11G0611100	8.15671	-0.564328	114.5	1.4e-11	7.29e-11
OS11G0611600	-1.01259	3.89129	190.347	9.06e-15	7.2e-14
EPlOSAG00000023827	9.78484	0.972682	360.149	6.92e-18	8.4e-17
EPlOSAG00000018126	8.51633	-0.230802	127.498	5.4e-12	2.97e-11
OS11G0614400	-3.03538	2.58194	430.983	1.42e-19	2.24e-18
OS11G0614500	-1.04773	1.03279	27.3181	1.12e-05	2.74e-05
OS11G0615300	1.75737	1.24682	80.1687	4.34e-10	1.85e-09
OS11G0615600	-3.21752	-0.50915	52.7761	3.66e-08	1.22e-07
OS11G0615800	-3.60551	3.69304	1112.84	1.27e-25	5.79e-24
OS11G0615900	-2.77638	3.07863	653.285	2.21e-22	5.48e-21
OS11G0618600	1.37075	3.59043	270.392	7.45e-17	7.81e-16
OS11G0619000	1.15674	-0.112916	16.2121	0.000339787	0.000683457
OS11G0623700	6.68404	-0.209131	140.761	4.71e-13	2.99e-12
OS11G0625700	8.53885	-0.216355	144.861	8.53e-13	5.25e-12
OS11G0625801	11.1003	2.26309	821.685	9.14e-23	2.47e-21
OS11G0625802	1.81668	2.54298	228.532	7.62e-16	6.96e-15
OS11G0625900	2.97884	3.61324	954.741	7.69e-25	3.07e-23
OS11G0626700	2.24882	4.04157	866.559	3.29e-24	1.15e-22
OS11G0629400	-2.21858	1.94826	213.845	1.88e-15	1.64e-14
OS11G0630300	-1.13476	0.824566	31.3413	3.87e-06	9.99e-06
OS11G0631825	3.23989	-0.70941	46.4696	1.26e-07	3.91e-07
OS11G0631900	4.00708	-0.796588	58.6713	1.23e-08	4.36e-08
OS11G0634200	1.57052	8.19849	1329.77	5.43e-27	3.31e-25
OS11G0634350	7.88027	-0.814782	89.8984	2.2e-10	9.71e-10
OS11G0635000	-8.49357	-0.226453	138.935	1.41e-12	8.46e-12
OS11G0635300	9.31726	0.520783	260.773	5.02e-16	4.69e-15
OS11G0635400	9.29831	0.502457	258.052	5.76e-16	5.35e-15
OS11G0636050	10.8491	5.50966	6223.94	9.52e-37	1.06e-33
EPlOSAG00000018270	6.00212	1.94328	332.55	1.46e-12	8.73e-12
OS11G0638700	1.32941	-0.250977	19.9617	9.82e-05	0.000212346
OS11G0639100	2.50183	0.163363	76.7764	6.86e-10	2.86e-09
OS11G0639300	9.84504	1.03049	376.703	3.78e-18	4.77e-17
OS11G0639600	10.2446	1.42078	495.629	9.04e-20	1.47e-18
OS11G0640300	9.09228	0.307307	213.497	6.7e-15	5.43e-14
OS11G0640800	-4.76919	4.48101	2490.4	3.67e-31	5.18e-29
OS11G0641300	-2.44102	1.3701	151.913	1.77e-13	1.19e-12
LAC19	-6.43256	1.75289	458.86	1.51e-19	2.38e-18
OS11G0644650	-5.6241	3.88179	1749.43	6.88e-28	4.88e-26
OS11G0644700	-5.92043	3.98591	1832.65	7.45e-28	5.25e-26
OS11G0645400	-5.22968	-0.251524	116.269	5.19e-12	2.87e-11
OS11G0645800	2.3477	-0.335999	46.0446	1.35e-07	4.19e-07
OS11G0645886	2.51572	-0.410407	46.132	1.32e-07	4.11e-07
OS11G0646801	2.75263	0.891104	144.095	3.49e-13	2.25e-12
OS11G0648100	-1.83363	4.79851	728.811	7.55e-23	2.08e-21
OS11G0649300	-10.0214	1.21728	422.326	8.04e-19	1.13e-17
OS11G0649500	-1.41068	0.127693	28.1628	8.93e-06	2.2e-05
OS11G0654800	1.87618	1.29406	94.3936	6.41e-11	3.04e-10
OS11G0655000	2.57598	2.49739	190.557	3.35e-10	1.45e-09
OS11G0655100	-7.20734	1.60328	497.219	1.22e-20	2.29e-19
OS11G0655200	-7.08245	2.14027	702.707	7.49e-23	2.06e-21
OS11G0656100	4.00734	0.428142	136.779	7.14e-13	4.44e-12
OS11G0657000	-2.23641	2.04834	229.396	7.23e-16	6.62e-15
OS11G0657050	-2.25371	2.02617	232.733	5.93e-16	5.49e-15
OS11G0658700	-4.84503	-0.591731	82.0273	3.25e-10	1.41e-09
OS11G0658800	-1.15584	0.888633	34.4253	1.8e-06	4.84e-06
MHX1	-1.49949	4.37887	498.54	1.18e-20	2.21e-19
OS11G0660400	3.32409	4.86295	2329.54	1.02e-30	1.29e-28
OS11G0661800	-11.0332	4.08778	2842.37	4.85e-32	9.09e-30
OS11G0661900	-12.6463	3.80072	2473.44	1.31e-29	1.35e-27
OS11G0664000	8.62711	2.92341	1147.17	1.47e-25	6.62e-24
OS11G0664100	8.08377	1.11697	373.828	7.61e-19	1.07e-17
OS11G0664500	-10.6445	1.8232	668.581	1.45e-21	3.16e-20
OS11G0664800	8.22267	3.19066	1402.38	2.73e-27	1.75e-25
OS11G0665600	-1.36341	4.19672	383.465	5.28e-19	7.6e-18
OS11G0668650	4.83192	0.95589	287.595	3.14e-17	3.45e-16
OS11G0670100	-2.67262	2.51511	407.787	2.18e-19	3.35e-18
OS11G0670700	-2.98164	2.34687	456.267	4.28e-20	7.4e-19
OS11G0672400	1.66237	1.09486	74.0709	1.02e-09	4.16e-09
OS11G0672600	-8.16368	-0.528618	109.635	2.32e-11	1.17e-10
OS11G0673200	-3.53759	-0.377253	78.3128	5.49e-10	2.32e-09
OS11G0673900	-5.67427	1.40473	372.206	8.1e-19	1.13e-17
OS11G0676100	-3.71575	2.18109	521.858	6.04e-21	1.2e-19
OS11G0676200	1.18373	2.32933	92.5403	8.09e-11	3.79e-10
OS11G0674400	-3.27711	3.39331	817.879	1.25e-23	3.92e-22
OS11G0676050	-2.24884	0.42162	74.1338	1.01e-09	4.12e-09
OS11G0675200	-3.56452	2.01518	411.657	1.9e-19	2.94e-18
EPlOSAG00000020521	8.08998	-0.621631	99.4697	7.08e-11	3.34e-10
OS11G0676500	5.7946	3.18032	1426.26	1.8e-27	1.2e-25
OS11G0676800	-4.83429	0.911582	252.269	1.95e-16	1.93e-15
OS11G0677050	-2.29576	2.59669	341.795	2.74e-18	3.55e-17
OS11G0677000	-2.99124	1.58549	267.497	8.65e-17	8.99e-16
OS11G0677101	-1.5189	2.73895	164.424	6.3e-14	4.48e-13
OS11G0678000	1.02206	6.84875	722.684	4.94e-23	1.4e-21
OS11G0678100	1.01779	6.72955	704.472	7.21e-23	1.99e-21
OS11G0678200	-1.22069	1.24284	47.9014	9.25e-08	2.92e-07
SFR2	-1.40864	3.90716	328.359	4.84e-18	6.02e-17
OS11G0683600	-1.33591	2.31595	118.741	4e-12	2.25e-11
OS11G0684100	1.22973	4.41361	349.993	1.95e-18	2.59e-17
OS11G0684400	1.87743	4.39021	752.167	2.72e-23	8.15e-22
EPlOSAG00000000439	1.55373	2.42193	167.357	5e-14	3.6e-13
OS11G0684700	-7.51734	3.97429	2445.79	4.84e-31	6.58e-29
OS11G0685500	-5.38942	1.13604	348.933	2.04e-18	2.69e-17
OS11G0685600	-6.40527	2.1058	593.852	2.59e-21	5.43e-20
OS11G0685700	-7.8954	-0.76431	91.8285	1.74e-10	7.79e-10
OS11G0686250	-10.3745	1.56315	476.289	3.19e-19	4.75e-18
OS11G0689650	-1.42902	1.01456	57.0261	1.65e-08	5.74e-08
OS11G0691280	-4.1869	0.4494	139.77	6.03e-13	3.79e-12
OS11G0691400	-3.47274	0.805565	179.649	1.96e-14	1.48e-13
OS11G0691800	8.54231	-0.210832	150.563	5.33e-13	3.37e-12
OS11G0692000	8.16	-0.55892	105.521	3.61e-11	1.77e-10
OS11G0692500	2.91117	0.810407	146.374	2.85e-13	1.87e-12
OS11G0693900	-4.22837	3.14776	924.49	1.6e-24	5.99e-23
OS11G0694500	7.91397	-0.784327	92.9976	1.51e-10	6.82e-10
OS11G0695000	6.00549	2.20005	805.601	9.78e-24	3.13e-22
EPlOSAG00000015823	10.9318	2.09725	798.695	1.21e-22	3.15e-21
OS11G0695800	5.63234	2.97452	953.811	8.23e-24	2.68e-22
OS11G0696600	11.8942	5.67536	6749.44	9.39e-37	1.06e-33
OS11G0697600	-2.83205	2.09593	295.987	2.25e-17	2.53e-16
EPlOSAG00000015145	-3.62169	-0.308011	72.7289	1.25e-09	5.02e-09
OS11G0699532	-2.72793	4.98896	1734.87	9.15e-29	7.69e-27
MYBAS1	1.04374	4.43481	262.6	1.12e-16	1.14e-15
*OS11G0700900	1.7547	0.426297	47.7037	9.62e-08	3.03e-07
*OS11G0702400	-7.94674	-0.715351	78.8296	1.49e-09	5.93e-09
*OS11G0703600	-4.15592	3.80737	1305.25	6.3e-26	3.06e-24
*OS11G0704000	1.83069	2.23185	200.3	4.57e-15	3.77e-14
OS11G0704700	1.77	5.16146	1096.85	9.53e-26	4.49e-24
OS11G0707000	-1.41085	10.0125	1436.9	1.6e-27	1.08e-25
OS11G0708000	1.11688	4.11328	256.935	1.51e-16	1.51e-15
OS11G0708500	-1.09207	1.7223	54.449	2.63e-08	8.93e-08
* DEGs in mapped candidate region

## Sheet: Table S6
Table S6: Functional annotation of four candidate genes in gene ontology (GO) and KEGG databases.
Gene ID	Species Orthology	Term ID	Orthology	Term or Pathway	Species Orthology Web link	Pathway Web link
OS11G0702400	ath:AT3G53600	GO:0001071	-	nucleic acid binding transcription factor activity	https://www.genome.jp/dbget-bin/www_bget?ath:AT3G53600	http://amigo.geneontology.org/amigo/term/GO:0001071
OS11G0702400	ath:AT3G53600	GO:0003676	-	nucleic acid binding	https://www.genome.jp/dbget-bin/www_bget?ath:AT3G53600	http://amigo.geneontology.org/amigo/term/GO:0003676
OS11G0702400	ath:AT3G53600	GO:0003700	-	transcription factor activity, sequence-specific DNA binding	https://www.genome.jp/dbget-bin/www_bget?ath:AT3G53600	http://amigo.geneontology.org/amigo/term/GO:0003700
OS11G0702400	ath:AT3G53600	GO:0005488	-	binding	https://www.genome.jp/dbget-bin/www_bget?ath:AT3G53600	http://amigo.geneontology.org/amigo/term/GO:0005488
OS11G0702400	ath:AT3G53600	GO:0005622	-	intracellular	https://www.genome.jp/dbget-bin/www_bget?ath:AT3G53600	http://amigo.geneontology.org/amigo/term/GO:0005622
OS11G0702400	ath:AT3G53600	GO:0005623	-	cell	https://www.genome.jp/dbget-bin/www_bget?ath:AT3G53600	http://amigo.geneontology.org/amigo/term/GO:0005623
OS11G0702400	ath:AT3G53600	GO:0005634	-	nucleus	https://www.genome.jp/dbget-bin/www_bget?ath:AT3G53600	http://amigo.geneontology.org/amigo/term/GO:0005634
OS11G0702400	ath:AT3G53600	GO:0006139	-	nucleobase-containing compound metabolic process	https://www.genome.jp/dbget-bin/www_bget?ath:AT3G53600	http://amigo.geneontology.org/amigo/term/GO:0006139
OS11G0702400	ath:AT3G53600	GO:0006351	-	transcription, DNA-templated	https://www.genome.jp/dbget-bin/www_bget?ath:AT3G53600	http://amigo.geneontology.org/amigo/term/GO:0006351
OS11G0702400	ath:AT3G53600	GO:0006355	-	regulation of transcription, DNA-templated	https://www.genome.jp/dbget-bin/www_bget?ath:AT3G53600	http://amigo.geneontology.org/amigo/term/GO:0006355
OS11G0702400	ath:AT3G53600	GO:0006725	-	cellular aromatic compound metabolic process	https://www.genome.jp/dbget-bin/www_bget?ath:AT3G53600	http://amigo.geneontology.org/amigo/term/GO:0006725
OS11G0702400	ath:AT3G53600	GO:0006807	-	nitrogen compound metabolic process	https://www.genome.jp/dbget-bin/www_bget?ath:AT3G53600	http://amigo.geneontology.org/amigo/term/GO:0006807
OS11G0702400	ath:AT3G53600	GO:0008152	-	metabolic process	https://www.genome.jp/dbget-bin/www_bget?ath:AT3G53600	http://amigo.geneontology.org/amigo/term/GO:0008152
OS11G0702400	ath:AT3G53600	GO:0008270	-	zinc ion binding	https://www.genome.jp/dbget-bin/www_bget?ath:AT3G53600	http://amigo.geneontology.org/amigo/term/GO:0008270
OS11G0702400	ath:AT3G53600	GO:0009058	-	biosynthetic process	https://www.genome.jp/dbget-bin/www_bget?ath:AT3G53600	http://amigo.geneontology.org/amigo/term/GO:0009058
OS11G0702400	ath:AT3G53600	GO:0009059	-	macromolecule biosynthetic process	https://www.genome.jp/dbget-bin/www_bget?ath:AT3G53600	http://amigo.geneontology.org/amigo/term/GO:0009059
OS11G0702400	ath:AT3G53600	GO:0009719	-	response to endogenous stimulus	https://www.genome.jp/dbget-bin/www_bget?ath:AT3G53600	http://amigo.geneontology.org/amigo/term/GO:0009719
OS11G0702400	ath:AT3G53600	GO:0009889	-	regulation of biosynthetic process	https://www.genome.jp/dbget-bin/www_bget?ath:AT3G53600	http://amigo.geneontology.org/amigo/term/GO:0009889
OS11G0702400	ath:AT3G53600	GO:0009987	-	cellular process	https://www.genome.jp/dbget-bin/www_bget?ath:AT3G53600	http://amigo.geneontology.org/amigo/term/GO:0009987
OS11G0702400	ath:AT3G53600	GO:0010033	-	response to organic substance	https://www.genome.jp/dbget-bin/www_bget?ath:AT3G53600	http://amigo.geneontology.org/amigo/term/GO:0010033
OS11G0702400	ath:AT3G53600	GO:0010200	-	response to chitin	https://www.genome.jp/dbget-bin/www_bget?ath:AT3G53600	http://amigo.geneontology.org/amigo/term/GO:0010200
OS11G0702400	ath:AT3G53600	GO:0010243	-	response to organonitrogen compound	https://www.genome.jp/dbget-bin/www_bget?ath:AT3G53600	http://amigo.geneontology.org/amigo/term/GO:0010243
OS11G0702400	ath:AT3G53600	GO:0010467	-	gene expression	https://www.genome.jp/dbget-bin/www_bget?ath:AT3G53600	http://amigo.geneontology.org/amigo/term/GO:0010467
OS11G0702400	ath:AT3G53600	GO:0010468	-	regulation of gene expression	https://www.genome.jp/dbget-bin/www_bget?ath:AT3G53600	http://amigo.geneontology.org/amigo/term/GO:0010468
OS11G0702400	ath:AT3G53600	GO:0010556	-	regulation of macromolecule biosynthetic process	https://www.genome.jp/dbget-bin/www_bget?ath:AT3G53600	http://amigo.geneontology.org/amigo/term/GO:0010556
OS11G0702400	ath:AT3G53600	GO:0016070	-	RNA metabolic process	https://www.genome.jp/dbget-bin/www_bget?ath:AT3G53600	http://amigo.geneontology.org/amigo/term/GO:0016070
OS11G0702400	ath:AT3G53600	GO:0018130	-	heterocycle biosynthetic process	https://www.genome.jp/dbget-bin/www_bget?ath:AT3G53600	http://amigo.geneontology.org/amigo/term/GO:0018130
OS11G0702400	ath:AT3G53600	GO:0019219	-	regulation of nucleobase-containing compound metabolic process	https://www.genome.jp/dbget-bin/www_bget?ath:AT3G53600	http://amigo.geneontology.org/amigo/term/GO:0019219
OS11G0702400	ath:AT3G53600	GO:0019222	-	regulation of metabolic process	https://www.genome.jp/dbget-bin/www_bget?ath:AT3G53600	http://amigo.geneontology.org/amigo/term/GO:0019222
OS11G0702400	ath:AT3G53600	GO:0019438	-	aromatic compound biosynthetic process	https://www.genome.jp/dbget-bin/www_bget?ath:AT3G53600	http://amigo.geneontology.org/amigo/term/GO:0019438
OS11G0702400	ath:AT3G53600	GO:0031323	-	regulation of cellular metabolic process	https://www.genome.jp/dbget-bin/www_bget?ath:AT3G53600	http://amigo.geneontology.org/amigo/term/GO:0031323
OS11G0702400	ath:AT3G53600	GO:0031326	-	regulation of cellular biosynthetic process	https://www.genome.jp/dbget-bin/www_bget?ath:AT3G53600	http://amigo.geneontology.org/amigo/term/GO:0031326
OS11G0702400	ath:AT3G53600	GO:0032774	-	RNA biosynthetic process	https://www.genome.jp/dbget-bin/www_bget?ath:AT3G53600	http://amigo.geneontology.org/amigo/term/GO:0032774
OS11G0702400	ath:AT3G53600	GO:0034641	-	cellular nitrogen compound metabolic process	https://www.genome.jp/dbget-bin/www_bget?ath:AT3G53600	http://amigo.geneontology.org/amigo/term/GO:0034641
OS11G0702400	ath:AT3G53600	GO:0034645	-	cellular macromolecule biosynthetic process	https://www.genome.jp/dbget-bin/www_bget?ath:AT3G53600	http://amigo.geneontology.org/amigo/term/GO:0034645
OS11G0702400	ath:AT3G53600	GO:0034654	-	nucleobase-containing compound biosynthetic process	https://www.genome.jp/dbget-bin/www_bget?ath:AT3G53600	http://amigo.geneontology.org/amigo/term/GO:0034654
OS11G0702400	ath:AT3G53600	GO:0042221	-	response to chemical	https://www.genome.jp/dbget-bin/www_bget?ath:AT3G53600	http://amigo.geneontology.org/amigo/term/GO:0042221
OS11G0702400	ath:AT3G53600	GO:0043167	-	ion binding	https://www.genome.jp/dbget-bin/www_bget?ath:AT3G53600	http://amigo.geneontology.org/amigo/term/GO:0043167
OS11G0702400	ath:AT3G53600	GO:0043169	-	cation binding	https://www.genome.jp/dbget-bin/www_bget?ath:AT3G53600	http://amigo.geneontology.org/amigo/term/GO:0043169
OS11G0702400	ath:AT3G53600	GO:0043170	-	macromolecule metabolic process	https://www.genome.jp/dbget-bin/www_bget?ath:AT3G53600	http://amigo.geneontology.org/amigo/term/GO:0043170
OS11G0702400	ath:AT3G53600	GO:0043226	-	organelle	https://www.genome.jp/dbget-bin/www_bget?ath:AT3G53600	http://amigo.geneontology.org/amigo/term/GO:0043226
OS11G0702400	ath:AT3G53600	GO:0043227	-	membrane-bounded organelle	https://www.genome.jp/dbget-bin/www_bget?ath:AT3G53600	http://amigo.geneontology.org/amigo/term/GO:0043227
OS11G0702400	ath:AT3G53600	GO:0043229	-	intracellular organelle	https://www.genome.jp/dbget-bin/www_bget?ath:AT3G53600	http://amigo.geneontology.org/amigo/term/GO:0043229
OS11G0702400	ath:AT3G53600	GO:0043231	-	intracellular membrane-bounded organelle	https://www.genome.jp/dbget-bin/www_bget?ath:AT3G53600	http://amigo.geneontology.org/amigo/term/GO:0043231
OS11G0702400	ath:AT3G53600	GO:0044237	-	cellular metabolic process	https://www.genome.jp/dbget-bin/www_bget?ath:AT3G53600	http://amigo.geneontology.org/amigo/term/GO:0044237
OS11G0702400	ath:AT3G53600	GO:0044238	-	primary metabolic process	https://www.genome.jp/dbget-bin/www_bget?ath:AT3G53600	http://amigo.geneontology.org/amigo/term/GO:0044238
OS11G0702400	ath:AT3G53600	GO:0044249	-	cellular biosynthetic process	https://www.genome.jp/dbget-bin/www_bget?ath:AT3G53600	http://amigo.geneontology.org/amigo/term/GO:0044249
OS11G0702400	ath:AT3G53600	GO:0044260	-	cellular macromolecule metabolic process	https://www.genome.jp/dbget-bin/www_bget?ath:AT3G53600	http://amigo.geneontology.org/amigo/term/GO:0044260
OS11G0702400	ath:AT3G53600	GO:0044271	-	cellular nitrogen compound biosynthetic process	https://www.genome.jp/dbget-bin/www_bget?ath:AT3G53600	http://amigo.geneontology.org/amigo/term/GO:0044271
OS11G0702400	ath:AT3G53600	GO:0044424	-	intracellular part	https://www.genome.jp/dbget-bin/www_bget?ath:AT3G53600	http://amigo.geneontology.org/amigo/term/GO:0044424
OS11G0702400	ath:AT3G53600	GO:0044464	-	cell part	https://www.genome.jp/dbget-bin/www_bget?ath:AT3G53600	http://amigo.geneontology.org/amigo/term/GO:0044464
OS11G0702400	ath:AT3G53600	GO:0046483	-	heterocycle metabolic process	https://www.genome.jp/dbget-bin/www_bget?ath:AT3G53600	http://amigo.geneontology.org/amigo/term/GO:0046483
OS11G0702400	ath:AT3G53600	GO:0046872	-	metal ion binding	https://www.genome.jp/dbget-bin/www_bget?ath:AT3G53600	http://amigo.geneontology.org/amigo/term/GO:0046872
OS11G0702400	ath:AT3G53600	GO:0046914	-	transition metal ion binding	https://www.genome.jp/dbget-bin/www_bget?ath:AT3G53600	http://amigo.geneontology.org/amigo/term/GO:0046914
OS11G0702400	ath:AT3G53600	GO:0050789	-	regulation of biological process	https://www.genome.jp/dbget-bin/www_bget?ath:AT3G53600	http://amigo.geneontology.org/amigo/term/GO:0050789
OS11G0702400	ath:AT3G53600	GO:0050794	-	regulation of cellular process	https://www.genome.jp/dbget-bin/www_bget?ath:AT3G53600	http://amigo.geneontology.org/amigo/term/GO:0050794
OS11G0702400	ath:AT3G53600	GO:0050896	-	response to stimulus	https://www.genome.jp/dbget-bin/www_bget?ath:AT3G53600	http://amigo.geneontology.org/amigo/term/GO:0050896
OS11G0702400	ath:AT3G53600	GO:0051171	-	regulation of nitrogen compound metabolic process	https://www.genome.jp/dbget-bin/www_bget?ath:AT3G53600	http://amigo.geneontology.org/amigo/term/GO:0051171
OS11G0702400	ath:AT3G53600	GO:0051252	-	regulation of RNA metabolic process	https://www.genome.jp/dbget-bin/www_bget?ath:AT3G53600	http://amigo.geneontology.org/amigo/term/GO:0051252
OS11G0702400	ath:AT3G53600	GO:0060255	-	regulation of macromolecule metabolic process	https://www.genome.jp/dbget-bin/www_bget?ath:AT3G53600	http://amigo.geneontology.org/amigo/term/GO:0060255
OS11G0702400	ath:AT3G53600	GO:0065007	-	biological regulation	https://www.genome.jp/dbget-bin/www_bget?ath:AT3G53600	http://amigo.geneontology.org/amigo/term/GO:0065007
OS11G0702400	ath:AT3G53600	GO:0071704	-	organic substance metabolic process	https://www.genome.jp/dbget-bin/www_bget?ath:AT3G53600	http://amigo.geneontology.org/amigo/term/GO:0071704
OS11G0702400	ath:AT3G53600	GO:0080090	-	regulation of primary metabolic process	https://www.genome.jp/dbget-bin/www_bget?ath:AT3G53600	http://amigo.geneontology.org/amigo/term/GO:0080090
OS11G0702400	ath:AT3G53600	GO:0090304	-	nucleic acid metabolic process	https://www.genome.jp/dbget-bin/www_bget?ath:AT3G53600	http://amigo.geneontology.org/amigo/term/GO:0090304
OS11G0702400	ath:AT3G53600	GO:0097159	-	organic cyclic compound binding	https://www.genome.jp/dbget-bin/www_bget?ath:AT3G53600	http://amigo.geneontology.org/amigo/term/GO:0097159
OS11G0702400	ath:AT3G53600	GO:0097659	-	nucleic acid-templated transcription	https://www.genome.jp/dbget-bin/www_bget?ath:AT3G53600	http://amigo.geneontology.org/amigo/term/GO:0097659
OS11G0702400	ath:AT3G53600	GO:1901360	-	organic cyclic compound metabolic process	https://www.genome.jp/dbget-bin/www_bget?ath:AT3G53600	http://amigo.geneontology.org/amigo/term/GO:1901360
OS11G0702400	ath:AT3G53600	GO:1901362	-	organic cyclic compound biosynthetic process	https://www.genome.jp/dbget-bin/www_bget?ath:AT3G53600	http://amigo.geneontology.org/amigo/term/GO:1901362
OS11G0702400	ath:AT3G53600	GO:1901363	-	heterocyclic compound binding	https://www.genome.jp/dbget-bin/www_bget?ath:AT3G53600	http://amigo.geneontology.org/amigo/term/GO:1901363
OS11G0702400	ath:AT3G53600	GO:1901576	-	organic substance biosynthetic process	https://www.genome.jp/dbget-bin/www_bget?ath:AT3G53600	http://amigo.geneontology.org/amigo/term/GO:1901576
OS11G0702400	ath:AT3G53600	GO:1901698	-	response to nitrogen compound	https://www.genome.jp/dbget-bin/www_bget?ath:AT3G53600	http://amigo.geneontology.org/amigo/term/GO:1901698
OS11G0702400	ath:AT3G53600	GO:1901700	-	response to oxygen-containing compound	https://www.genome.jp/dbget-bin/www_bget?ath:AT3G53600	http://amigo.geneontology.org/amigo/term/GO:1901700
OS11G0702400	ath:AT3G53600	GO:1903506	-	regulation of nucleic acid-templated transcription	https://www.genome.jp/dbget-bin/www_bget?ath:AT3G53600	http://amigo.geneontology.org/amigo/term/GO:1903506
OS11G0702400	ath:AT3G53600	GO:2000112	-	regulation of cellular macromolecule biosynthetic process	https://www.genome.jp/dbget-bin/www_bget?ath:AT3G53600	http://amigo.geneontology.org/amigo/term/GO:2000112
OS11G0702400	ath:AT3G53600	GO:2001141	-	regulation of RNA biosynthetic process	https://www.genome.jp/dbget-bin/www_bget?ath:AT3G53600	http://amigo.geneontology.org/amigo/term/GO:2001141
OS11G0702400	ath:AT3G53600	GO:0005622	-	intracellular	https://www.genome.jp/dbget-bin/www_bget?ath:AT3G53600	http://amigo.geneontology.org/amigo/term/GO:0005622
OS11G0702400	ath:AT3G53600	GO:0005623	-	cell	https://www.genome.jp/dbget-bin/www_bget?ath:AT3G53600	http://amigo.geneontology.org/amigo/term/GO:0005623
OS11G0702400	ath:AT3G53600	GO:0005634	-	nucleus	https://www.genome.jp/dbget-bin/www_bget?ath:AT3G53600	http://amigo.geneontology.org/amigo/term/GO:0005634
OS11G0702400	ath:AT3G53600	GO:0043226	-	organelle	https://www.genome.jp/dbget-bin/www_bget?ath:AT3G53600	http://amigo.geneontology.org/amigo/term/GO:0043226
OS11G0703600	ath:AT5G59350	GO:0005622	-	intracellular	https://www.genome.jp/dbget-bin/www_bget?ath:AT5G59350	http://amigo.geneontology.org/amigo/term/GO:0005622
OS11G0703600	ath:AT5G59350	GO:0005623	-	cell	https://www.genome.jp/dbget-bin/www_bget?ath:AT5G59350	http://amigo.geneontology.org/amigo/term/GO:0005623
OS11G0703600	ath:AT5G59350	GO:0005737	-	cytoplasm	https://www.genome.jp/dbget-bin/www_bget?ath:AT5G59350	http://amigo.geneontology.org/amigo/term/GO:0005737
OS11G0703600	ath:AT5G59350	GO:0005739	-	mitochondrion	https://www.genome.jp/dbget-bin/www_bget?ath:AT5G59350	http://amigo.geneontology.org/amigo/term/GO:0005739
OS11G0703600	ath:AT5G59350	GO:0016020	-	membrane	https://www.genome.jp/dbget-bin/www_bget?ath:AT5G59350	http://amigo.geneontology.org/amigo/term/GO:0016020
OS11G0703600	ath:AT5G59350	GO:0016021	-	integral component of membrane	https://www.genome.jp/dbget-bin/www_bget?ath:AT5G59350	http://amigo.geneontology.org/amigo/term/GO:0016021
OS11G0703600	ath:AT5G59350	GO:0031224	-	intrinsic component of membrane	https://www.genome.jp/dbget-bin/www_bget?ath:AT5G59350	http://amigo.geneontology.org/amigo/term/GO:0031224
OS11G0703600	ath:AT5G59350	GO:0043226	-	organelle	https://www.genome.jp/dbget-bin/www_bget?ath:AT5G59350	http://amigo.geneontology.org/amigo/term/GO:0043226
OS11G0703600	ath:AT5G59350	GO:0043227	-	membrane-bounded organelle	https://www.genome.jp/dbget-bin/www_bget?ath:AT5G59350	http://amigo.geneontology.org/amigo/term/GO:0043227
OS11G0703600	ath:AT5G59350	GO:0043229	-	intracellular organelle	https://www.genome.jp/dbget-bin/www_bget?ath:AT5G59350	http://amigo.geneontology.org/amigo/term/GO:0043229
OS11G0703600	ath:AT5G59350	GO:0043231	-	intracellular membrane-bounded organelle	https://www.genome.jp/dbget-bin/www_bget?ath:AT5G59350	http://amigo.geneontology.org/amigo/term/GO:0043231
OS11G0703600	ath:AT5G59350	GO:0044424	-	intracellular part	https://www.genome.jp/dbget-bin/www_bget?ath:AT5G59350	http://amigo.geneontology.org/amigo/term/GO:0044424
OS11G0703600	ath:AT5G59350	GO:0044425	-	membrane part	https://www.genome.jp/dbget-bin/www_bget?ath:AT5G59350	http://amigo.geneontology.org/amigo/term/GO:0044425
OS11G0703600	ath:AT5G59350	GO:0044444	-	cytoplasmic part	https://www.genome.jp/dbget-bin/www_bget?ath:AT5G59350	http://amigo.geneontology.org/amigo/term/GO:0044444
OS11G0703600	ath:AT5G59350	GO:0044464	-	cell part	https://www.genome.jp/dbget-bin/www_bget?ath:AT5G59350	http://amigo.geneontology.org/amigo/term/GO:0044464
OS11G0703600	ath:AT5G59350	GO:0005622	-	intracellular	https://www.genome.jp/dbget-bin/www_bget?ath:AT5G59350	http://amigo.geneontology.org/amigo/term/GO:0005622
OS11G0703600	ath:AT5G59350	GO:0005623	-	cell	https://www.genome.jp/dbget-bin/www_bget?ath:AT5G59350	http://amigo.geneontology.org/amigo/term/GO:0005623
OS11G0703600	ath:AT5G59350	GO:0005737	-	cytoplasm	https://www.genome.jp/dbget-bin/www_bget?ath:AT5G59350	http://amigo.geneontology.org/amigo/term/GO:0005737
OS11G0703600	ath:AT5G59350	GO:0005739	-	mitochondrion	https://www.genome.jp/dbget-bin/www_bget?ath:AT5G59350	http://amigo.geneontology.org/amigo/term/GO:0005739
OS11G0703600	ath:AT5G59350	GO:0043226	-	organelle	https://www.genome.jp/dbget-bin/www_bget?ath:AT5G59350	http://amigo.geneontology.org/amigo/term/GO:0043226
OS11G0700900	ath:AT5G24090	GO:0000272	CHIA	polysaccharide catabolic process	https://www.genome.jp/dbget-bin/www_bget?ath:AT5G24090	http://amigo.geneontology.org/amigo/term/GO:0000272
OS11G0700900	ath:AT5G24090	GO:0001101	CHIA	response to acid chemical	https://www.genome.jp/dbget-bin/www_bget?ath:AT5G24090	http://amigo.geneontology.org/amigo/term/GO:0001101
OS11G0700900	ath:AT5G24090	GO:0003824	CHIA	catalytic activity	https://www.genome.jp/dbget-bin/www_bget?ath:AT5G24090	http://amigo.geneontology.org/amigo/term/GO:0003824
OS11G0700900	ath:AT5G24090	GO:0004553	CHIA	hydrolase activity, hydrolyzing O-glycosyl compounds	https://www.genome.jp/dbget-bin/www_bget?ath:AT5G24090	http://amigo.geneontology.org/amigo/term/GO:0004553
OS11G0700900	ath:AT5G24090	GO:0004568	CHIA	chitinase activity	https://www.genome.jp/dbget-bin/www_bget?ath:AT5G24090	http://amigo.geneontology.org/amigo/term/GO:0004568
OS11G0700900	ath:AT5G24090	GO:0005488	CHIA	binding	https://www.genome.jp/dbget-bin/www_bget?ath:AT5G24090	http://amigo.geneontology.org/amigo/term/GO:0005488
OS11G0700900	ath:AT5G24090	GO:0005576	CHIA	extracellular region	https://www.genome.jp/dbget-bin/www_bget?ath:AT5G24090	http://amigo.geneontology.org/amigo/term/GO:0005576
OS11G0700900	ath:AT5G24090	GO:0005615	CHIA	extracellular space	https://www.genome.jp/dbget-bin/www_bget?ath:AT5G24090	http://amigo.geneontology.org/amigo/term/GO:0005615
OS11G0700900	ath:AT5G24090	GO:0005975	CHIA	carbohydrate metabolic process	https://www.genome.jp/dbget-bin/www_bget?ath:AT5G24090	http://amigo.geneontology.org/amigo/term/GO:0005975
OS11G0700900	ath:AT5G24090	GO:0005976	CHIA	polysaccharide metabolic process	https://www.genome.jp/dbget-bin/www_bget?ath:AT5G24090	http://amigo.geneontology.org/amigo/term/GO:0005976
OS11G0700900	ath:AT5G24090	GO:0006022	CHIA	aminoglycan metabolic process	https://www.genome.jp/dbget-bin/www_bget?ath:AT5G24090	http://amigo.geneontology.org/amigo/term/GO:0006022
OS11G0700900	ath:AT5G24090	GO:0006026	CHIA	aminoglycan catabolic process	https://www.genome.jp/dbget-bin/www_bget?ath:AT5G24090	http://amigo.geneontology.org/amigo/term/GO:0006026
OS11G0700900	ath:AT5G24090	GO:0006030	CHIA	chitin metabolic process	https://www.genome.jp/dbget-bin/www_bget?ath:AT5G24090	http://amigo.geneontology.org/amigo/term/GO:0006030
OS11G0700900	ath:AT5G24090	GO:0006032	CHIA	chitin catabolic process	https://www.genome.jp/dbget-bin/www_bget?ath:AT5G24090	http://amigo.geneontology.org/amigo/term/GO:0006032
OS11G0700900	ath:AT5G24090	GO:0006040	CHIA	amino sugar metabolic process	https://www.genome.jp/dbget-bin/www_bget?ath:AT5G24090	http://amigo.geneontology.org/amigo/term/GO:0006040
OS11G0700900	ath:AT5G24090	GO:0006807	CHIA	nitrogen compound metabolic process	https://www.genome.jp/dbget-bin/www_bget?ath:AT5G24090	http://amigo.geneontology.org/amigo/term/GO:0006807
OS11G0700900	ath:AT5G24090	GO:0006950	CHIA	response to stress	https://www.genome.jp/dbget-bin/www_bget?ath:AT5G24090	http://amigo.geneontology.org/amigo/term/GO:0006950
OS11G0700900	ath:AT5G24090	GO:0006970	CHIA	response to osmotic stress	https://www.genome.jp/dbget-bin/www_bget?ath:AT5G24090	http://amigo.geneontology.org/amigo/term/GO:0006970
OS11G0700900	ath:AT5G24090	GO:0007154	CHIA	cell communication	https://www.genome.jp/dbget-bin/www_bget?ath:AT5G24090	http://amigo.geneontology.org/amigo/term/GO:0007154
OS11G0700900	ath:AT5G24090	GO:0008061	CHIA	chitin binding	https://www.genome.jp/dbget-bin/www_bget?ath:AT5G24090	http://amigo.geneontology.org/amigo/term/GO:0008061
OS11G0700900	ath:AT5G24090	GO:0008152	CHIA	metabolic process	https://www.genome.jp/dbget-bin/www_bget?ath:AT5G24090	http://amigo.geneontology.org/amigo/term/GO:0008152
OS11G0700900	ath:AT5G24090	GO:0009056	CHIA	catabolic process	https://www.genome.jp/dbget-bin/www_bget?ath:AT5G24090	http://amigo.geneontology.org/amigo/term/GO:0009056
OS11G0700900	ath:AT5G24090	GO:0009057	CHIA	macromolecule catabolic process	https://www.genome.jp/dbget-bin/www_bget?ath:AT5G24090	http://amigo.geneontology.org/amigo/term/GO:0009057
OS11G0700900	ath:AT5G24090	GO:0009266	CHIA	response to temperature stimulus	https://www.genome.jp/dbget-bin/www_bget?ath:AT5G24090	http://amigo.geneontology.org/amigo/term/GO:0009266
OS11G0700900	ath:AT5G24090	GO:0009314	CHIA	response to radiation	https://www.genome.jp/dbget-bin/www_bget?ath:AT5G24090	http://amigo.geneontology.org/amigo/term/GO:0009314
OS11G0700900	ath:AT5G24090	GO:0009409	CHIA	response to cold	https://www.genome.jp/dbget-bin/www_bget?ath:AT5G24090	http://amigo.geneontology.org/amigo/term/GO:0009409
OS11G0700900	ath:AT5G24090	GO:0009414	CHIA	response to water deprivation	https://www.genome.jp/dbget-bin/www_bget?ath:AT5G24090	http://amigo.geneontology.org/amigo/term/GO:0009414
OS11G0700900	ath:AT5G24090	GO:0009415	CHIA	response to water	https://www.genome.jp/dbget-bin/www_bget?ath:AT5G24090	http://amigo.geneontology.org/amigo/term/GO:0009415
OS11G0700900	ath:AT5G24090	GO:0009416	CHIA	response to light stimulus	https://www.genome.jp/dbget-bin/www_bget?ath:AT5G24090	http://amigo.geneontology.org/amigo/term/GO:0009416
OS11G0700900	ath:AT5G24090	GO:0009605	CHIA	response to external stimulus	https://www.genome.jp/dbget-bin/www_bget?ath:AT5G24090	http://amigo.geneontology.org/amigo/term/GO:0009605
OS11G0700900	ath:AT5G24090	GO:0009611	CHIA	response to wounding	https://www.genome.jp/dbget-bin/www_bget?ath:AT5G24090	http://amigo.geneontology.org/amigo/term/GO:0009611
OS11G0700900	ath:AT5G24090	GO:0009628	CHIA	response to abiotic stimulus	https://www.genome.jp/dbget-bin/www_bget?ath:AT5G24090	http://amigo.geneontology.org/amigo/term/GO:0009628
OS11G0700900	ath:AT5G24090	GO:0009642	CHIA	response to light intensity	https://www.genome.jp/dbget-bin/www_bget?ath:AT5G24090	http://amigo.geneontology.org/amigo/term/GO:0009642
OS11G0700900	ath:AT5G24090	GO:0009651	CHIA	response to salt stress	https://www.genome.jp/dbget-bin/www_bget?ath:AT5G24090	http://amigo.geneontology.org/amigo/term/GO:0009651
OS11G0700900	ath:AT5G24090	GO:0009987	CHIA	cellular process	https://www.genome.jp/dbget-bin/www_bget?ath:AT5G24090	http://amigo.geneontology.org/amigo/term/GO:0009987
OS11G0700900	ath:AT5G24090	GO:0009991	CHIA	response to extracellular stimulus	https://www.genome.jp/dbget-bin/www_bget?ath:AT5G24090	http://amigo.geneontology.org/amigo/term/GO:0009991
OS11G0700900	ath:AT5G24090	GO:0010035	CHIA	response to inorganic substance	https://www.genome.jp/dbget-bin/www_bget?ath:AT5G24090	http://amigo.geneontology.org/amigo/term/GO:0010035
OS11G0700900	ath:AT5G24090	GO:0016052	CHIA	carbohydrate catabolic process	https://www.genome.jp/dbget-bin/www_bget?ath:AT5G24090	http://amigo.geneontology.org/amigo/term/GO:0016052
OS11G0700900	ath:AT5G24090	GO:0016787	CHIA	hydrolase activity	https://www.genome.jp/dbget-bin/www_bget?ath:AT5G24090	http://amigo.geneontology.org/amigo/term/GO:0016787
OS11G0700900	ath:AT5G24090	GO:0016798	CHIA	hydrolase activity, acting on glycosyl bonds	https://www.genome.jp/dbget-bin/www_bget?ath:AT5G24090	http://amigo.geneontology.org/amigo/term/GO:0016798
OS11G0700900	ath:AT5G24090	GO:0031668	CHIA	cellular response to extracellular stimulus	https://www.genome.jp/dbget-bin/www_bget?ath:AT5G24090	http://amigo.geneontology.org/amigo/term/GO:0031668
OS11G0700900	ath:AT5G24090	GO:0033554	CHIA	cellular response to stress	https://www.genome.jp/dbget-bin/www_bget?ath:AT5G24090	http://amigo.geneontology.org/amigo/term/GO:0033554
OS11G0700900	ath:AT5G24090	GO:0042221	CHIA	response to chemical	https://www.genome.jp/dbget-bin/www_bget?ath:AT5G24090	http://amigo.geneontology.org/amigo/term/GO:0042221
OS11G0700900	ath:AT5G24090	GO:0042631	CHIA	cellular response to water deprivation	https://www.genome.jp/dbget-bin/www_bget?ath:AT5G24090	http://amigo.geneontology.org/amigo/term/GO:0042631
OS11G0700900	ath:AT5G24090	GO:0043170	CHIA	macromolecule metabolic process	https://www.genome.jp/dbget-bin/www_bget?ath:AT5G24090	http://amigo.geneontology.org/amigo/term/GO:0043170
OS11G0700900	ath:AT5G24090	GO:0044238	CHIA	primary metabolic process	https://www.genome.jp/dbget-bin/www_bget?ath:AT5G24090	http://amigo.geneontology.org/amigo/term/GO:0044238
OS11G0700900	ath:AT5G24090	GO:0044421	CHIA	extracellular region part	https://www.genome.jp/dbget-bin/www_bget?ath:AT5G24090	http://amigo.geneontology.org/amigo/term/GO:0044421
OS11G0700900	ath:AT5G24090	GO:0044699	CHIA	single-organism process	https://www.genome.jp/dbget-bin/www_bget?ath:AT5G24090	http://amigo.geneontology.org/amigo/term/GO:0044699
OS11G0700900	ath:AT5G24090	GO:0044763	CHIA	single-organism cellular process	https://www.genome.jp/dbget-bin/www_bget?ath:AT5G24090	http://amigo.geneontology.org/amigo/term/GO:0044763
OS11G0700900	ath:AT5G24090	GO:0046348	CHIA	amino sugar catabolic process	https://www.genome.jp/dbget-bin/www_bget?ath:AT5G24090	http://amigo.geneontology.org/amigo/term/GO:0046348
OS11G0700900	ath:AT5G24090	GO:0050896	CHIA	response to stimulus	https://www.genome.jp/dbget-bin/www_bget?ath:AT5G24090	http://amigo.geneontology.org/amigo/term/GO:0050896
OS11G0700900	ath:AT5G24090	GO:0051716	CHIA	cellular response to stimulus	https://www.genome.jp/dbget-bin/www_bget?ath:AT5G24090	http://amigo.geneontology.org/amigo/term/GO:0051716
OS11G0700900	ath:AT5G24090	GO:0070887	CHIA	cellular response to chemical stimulus	https://www.genome.jp/dbget-bin/www_bget?ath:AT5G24090	http://amigo.geneontology.org/amigo/term/GO:0070887
OS11G0700900	ath:AT5G24090	GO:0071214	CHIA	cellular response to abiotic stimulus	https://www.genome.jp/dbget-bin/www_bget?ath:AT5G24090	http://amigo.geneontology.org/amigo/term/GO:0071214
OS11G0700900	ath:AT5G24090	GO:0071229	CHIA	cellular response to acid chemical	https://www.genome.jp/dbget-bin/www_bget?ath:AT5G24090	http://amigo.geneontology.org/amigo/term/GO:0071229
OS11G0700900	ath:AT5G24090	GO:0071462	CHIA	cellular response to water stimulus	https://www.genome.jp/dbget-bin/www_bget?ath:AT5G24090	http://amigo.geneontology.org/amigo/term/GO:0071462
OS11G0700900	ath:AT5G24090	GO:0071496	CHIA	cellular response to external stimulus	https://www.genome.jp/dbget-bin/www_bget?ath:AT5G24090	http://amigo.geneontology.org/amigo/term/GO:0071496
OS11G0700900	ath:AT5G24090	GO:0071704	CHIA	organic substance metabolic process	https://www.genome.jp/dbget-bin/www_bget?ath:AT5G24090	http://amigo.geneontology.org/amigo/term/GO:0071704
OS11G0700900	ath:AT5G24090	GO:0097367	CHIA	carbohydrate derivative binding	https://www.genome.jp/dbget-bin/www_bget?ath:AT5G24090	http://amigo.geneontology.org/amigo/term/GO:0097367
OS11G0700900	ath:AT5G24090	GO:1901071	CHIA	glucosamine-containing compound metabolic process	https://www.genome.jp/dbget-bin/www_bget?ath:AT5G24090	http://amigo.geneontology.org/amigo/term/GO:1901071
OS11G0700900	ath:AT5G24090	GO:1901072	CHIA	glucosamine-containing compound catabolic process	https://www.genome.jp/dbget-bin/www_bget?ath:AT5G24090	http://amigo.geneontology.org/amigo/term/GO:1901072
OS11G0700900	ath:AT5G24090	GO:1901135	CHIA	carbohydrate derivative metabolic process	https://www.genome.jp/dbget-bin/www_bget?ath:AT5G24090	http://amigo.geneontology.org/amigo/term/GO:1901135
OS11G0700900	ath:AT5G24090	GO:1901136	CHIA	carbohydrate derivative catabolic process	https://www.genome.jp/dbget-bin/www_bget?ath:AT5G24090	http://amigo.geneontology.org/amigo/term/GO:1901136
OS11G0700900	ath:AT5G24090	GO:1901564	CHIA	organonitrogen compound metabolic process	https://www.genome.jp/dbget-bin/www_bget?ath:AT5G24090	http://amigo.geneontology.org/amigo/term/GO:1901564
OS11G0700900	ath:AT5G24090	GO:1901565	CHIA	organonitrogen compound catabolic process	https://www.genome.jp/dbget-bin/www_bget?ath:AT5G24090	http://amigo.geneontology.org/amigo/term/GO:1901565
OS11G0700900	ath:AT5G24090	GO:1901575	CHIA	organic substance catabolic process	https://www.genome.jp/dbget-bin/www_bget?ath:AT5G24090	http://amigo.geneontology.org/amigo/term/GO:1901575
OS11G0700900	ath:AT5G24090	GO:1901700	CHIA	response to oxygen-containing compound	https://www.genome.jp/dbget-bin/www_bget?ath:AT5G24090	http://amigo.geneontology.org/amigo/term/GO:1901700
OS11G0700900	ath:AT5G24090	GO:1901701	CHIA	cellular response to oxygen-containing compound	https://www.genome.jp/dbget-bin/www_bget?ath:AT5G24090	http://amigo.geneontology.org/amigo/term/GO:1901701
OS11G0700900	ath:AT5G24090	GO:0005576	CHIA	extracellular region	https://www.genome.jp/dbget-bin/www_bget?ath:AT5G24090	http://amigo.geneontology.org/amigo/term/GO:0005576
OS11G0700900	ath:AT5G24090	GO:0005615	CHIA	extracellular space	https://www.genome.jp/dbget-bin/www_bget?ath:AT5G24090	http://amigo.geneontology.org/amigo/term/GO:0005615
OS11G0704000	ath:AT2G24440	GO:0005622	-	intracellular	https://www.genome.jp/dbget-bin/www_bget?ath:AT2G24440	http://amigo.geneontology.org/amigo/term/GO:0005622
OS11G0704000	ath:AT2G24440	GO:0005623	-	cell	https://www.genome.jp/dbget-bin/www_bget?ath:AT2G24440	http://amigo.geneontology.org/amigo/term/GO:0005623
OS11G0704000	ath:AT2G24440	GO:0005634	-	nucleus	https://www.genome.jp/dbget-bin/www_bget?ath:AT2G24440	http://amigo.geneontology.org/amigo/term/GO:0005634
OS11G0704000	ath:AT2G24440	GO:0043226	-	organelle	https://www.genome.jp/dbget-bin/www_bget?ath:AT2G24440	http://amigo.geneontology.org/amigo/term/GO:0043226
OS11G0704000	ath:AT2G24440	GO:0043227	-	membrane-bounded organelle	https://www.genome.jp/dbget-bin/www_bget?ath:AT2G24440	http://amigo.geneontology.org/amigo/term/GO:0043227
OS11G0704000	ath:AT2G24440	GO:0043229	-	intracellular organelle	https://www.genome.jp/dbget-bin/www_bget?ath:AT2G24440	http://amigo.geneontology.org/amigo/term/GO:0043229
OS11G0704000	ath:AT2G24440	GO:0043231	-	intracellular membrane-bounded organelle	https://www.genome.jp/dbget-bin/www_bget?ath:AT2G24440	http://amigo.geneontology.org/amigo/term/GO:0043231
OS11G0704000	ath:AT2G24440	GO:0044424	-	intracellular part	https://www.genome.jp/dbget-bin/www_bget?ath:AT2G24440	http://amigo.geneontology.org/amigo/term/GO:0044424
OS11G0704000	ath:AT2G24440	GO:0044464	-	cell part	https://www.genome.jp/dbget-bin/www_bget?ath:AT2G24440	http://amigo.geneontology.org/amigo/term/GO:0044464
OS11G0704000	ath:AT2G24440	GO:0005622	-	intracellular	https://www.genome.jp/dbget-bin/www_bget?ath:AT2G24440	http://amigo.geneontology.org/amigo/term/GO:0005622
OS11G0704000	ath:AT2G24440	GO:0005623	-	cell	https://www.genome.jp/dbget-bin/www_bget?ath:AT2G24440	http://amigo.geneontology.org/amigo/term/GO:0005623
OS11G0704000	ath:AT2G24440	GO:0005634	-	nucleus	https://www.genome.jp/dbget-bin/www_bget?ath:AT2G24440	http://amigo.geneontology.org/amigo/term/GO:0005634
OS11G0704000	ath:AT2G24440	GO:0043226	-	organelle	https://www.genome.jp/dbget-bin/www_bget?ath:AT2G24440	http://amigo.geneontology.org/amigo/term/GO:0043226

## Sheet: Table S7
Table S7: The genomic variants, their alternate alleles, and physical position in candidate genes.
Chromosome	Position	Reference allele	Alternate allele	Annotation-location	Candidate gene	Annotation-gene	Annotation-effect	Annotation-effect detail
Chr11	28722156	CAT	C	downstream	OS11G0700900	LOC_Os11g47500	-	-
Chr11	28722605	CA	C	downstream	OS11G0700900	LOC_Os11g47500	-	-
Chr11	28722774	G	A	downstream	OS11G0700900	LOC_Os11g47500	-	-
Chr11	28722783	C	T	downstream	OS11G0700900	LOC_Os11g47500	-	-
Chr11	28722820	A	G	downstream	OS11G0700900	LOC_Os11g47500	-	-
Chr11	28722912	T	C	downstream	OS11G0700900	LOC_Os11g47500	-	-
Chr11	28722985	G	A	downstream	OS11G0700900	LOC_Os11g47500	-	-
Chr11	28723327	T	C	exonic	OS11G0700900	LOC_Os11g47500	nonsynonymous SNV	LOC_Os11g47500:LOC_Os11g47500.1:exon1:c.A701G:p.N234S,
Chr11	28723529	T	A	exonic	OS11G0700900	LOC_Os11g47500	nonsynonymous SNV	LOC_Os11g47500:LOC_Os11g47500.1:exon1:c.A499T:p.N167Y,
Chr11	28724609	CATACACGACAATATCTATA	C	upstream	OS11G0700900	LOC_Os11g47500	-	-
Chr11	28725231	A	T	intergenic	OS11G0700900	LOC_Os11g47500(dist=1204),LOC_Os11g47510(dist=2244)	-	-
Chr11	28765189	T	G	downstream	OS11G0702400	LOC_Os11g47630	-	-
Chr11	28765204	C	T	downstream	OS11G0702400	LOC_Os11g47630	-	-
Chr11	28765216	A	C	downstream	OS11G0702400	LOC_Os11g47630	-	-
Chr11	28765260	G	C	downstream	OS11G0702400	LOC_Os11g47630	-	-
Chr11	28765286	C	T	downstream	OS11G0702400	LOC_Os11g47630	-	-
Chr11	28765287	A	T	downstream	OS11G0702400	LOC_Os11g47630	-	-
Chr11	28765315	C	T	downstream	OS11G0702400	LOC_Os11g47630	-	-
Chr11	28765352	TAC	T	downstream	OS11G0702400	LOC_Os11g47630	-	-
Chr11	28765358	C	T	downstream	OS11G0702400	LOC_Os11g47630	-	-
Chr11	28765361	C	T	downstream	OS11G0702400	LOC_Os11g47630	-	-
Chr11	28765370	C	T	downstream	OS11G0702400	LOC_Os11g47630	-	-
Chr11	28765371	C	T	downstream	OS11G0702400	LOC_Os11g47630	-	-
Chr11	28765384	C	T	downstream	OS11G0702400	LOC_Os11g47630	-	-
Chr11	28765397	C	T	downstream	OS11G0702400	LOC_Os11g47630	-	-
Chr11	28765400	T	A	downstream	OS11G0702400	LOC_Os11g47630	-	-
Chr11	28765408	G	A	downstream	OS11G0702400	LOC_Os11g47630	-	-
Chr11	28765417	CTAAACACATCCTTAGTGCGACAGTACA	C	downstream	OS11G0702400	LOC_Os11g47630	-	-
Chr11	28765460	G	T	downstream	OS11G0702400	LOC_Os11g47630	-	-
Chr11	28765487	G	A	downstream	OS11G0702400	LOC_Os11g47630	-	-
Chr11	28765497	C	A	downstream	OS11G0702400	LOC_Os11g47630	-	-
Chr11	28765563	G	A	downstream	OS11G0702400	LOC_Os11g47630	-	-
Chr11	28765625	G	C	downstream	OS11G0702400	LOC_Os11g47630	-	-
Chr11	28765636	T	C	downstream	OS11G0702400	LOC_Os11g47630	-	-
Chr11	28765646	G	T	downstream	OS11G0702400	LOC_Os11g47630	-	-
Chr11	28765660	A	AT	downstream	OS11G0702400	LOC_Os11g47630	-	-
Chr11	28765947	T	C	downstream	OS11G0702400	LOC_Os11g47630	-	-
Chr11	28765951	C	T	downstream	OS11G0702400	LOC_Os11g47630	-	-
Chr11	28765982	T	C	downstream	OS11G0702400	LOC_Os11g47630	-	-
Chr11	28765992	G	A	downstream	OS11G0702400	LOC_Os11g47630	-	-
Chr11	28766020	C	A	downstream	OS11G0702400	LOC_Os11g47630	-	-
Chr11	28766099	A	AAC	UTR3	OS11G0702400	LOC_Os11g47630(LOC_Os11g47630.1:c.*223_*224insGT)	-	-
Chr11	28766194	G	A	UTR3	OS11G0702400	LOC_Os11g47630(LOC_Os11g47630.1:c.*129C>T)	-	-
Chr11	28766199	C	CGT	UTR3	OS11G0702400	LOC_Os11g47630(LOC_Os11g47630.1:c.*123_*124insAC)	-	-
Chr11	28766272	C	CATTA	UTR3	OS11G0702400	LOC_Os11g47630(LOC_Os11g47630.1:c.*50_*51insTAAT)	-	-
Chr11	28766412	C	T	exonic	OS11G0702400	LOC_Os11g47630	nonsynonymous SNV	LOC_Os11g47630:LOC_Os11g47630.1:exon1:c.G424A:p.A142T,
Chr11	28766488	G	C	exonic	OS11G0702400	LOC_Os11g47630	synonymous SNV	LOC_Os11g47630:LOC_Os11g47630.1:exon1:c.C348G:p.G116G,
Chr11	28766605	A	C	exonic	OS11G0702400	LOC_Os11g47630	synonymous SNV	LOC_Os11g47630:LOC_Os11g47630.1:exon1:c.T231G:p.L77L,
Chr11	28766830	T	C	exonic	OS11G0702400	LOC_Os11g47630	synonymous SNV	LOC_Os11g47630:LOC_Os11g47630.1:exon1:c.A6G:p.E2E,
Chr11	28766869	T	TA	UTR5	OS11G0702400	LOC_Os11g47630(LOC_Os11g47630.1:c.-35_-34insT)	-	-
Chr11	28766962	G	A	upstream	OS11G0702400	LOC_Os11g47630	-	-
Chr11	28767013	G	A	upstream	OS11G0702400	LOC_Os11g47630	-	-
Chr11	28767027	A	G	upstream	OS11G0702400	LOC_Os11g47630	-	-
Chr11	28767046	T	C	upstream	OS11G0702400	LOC_Os11g47630	-	-
Chr11	28767058	G	A	upstream	OS11G0702400	LOC_Os11g47630	-	-
Chr11	28767066	G	A	upstream	OS11G0702400	LOC_Os11g47630	-	-
Chr11	28767085	C	A	upstream	OS11G0702400	LOC_Os11g47630	-	-
Chr11	28767088	G	A	upstream	OS11G0702400	LOC_Os11g47630	-	-
Chr11	28767094	AT	A	upstream	OS11G0702400	LOC_Os11g47630	-	-
Chr11	28767280	G	A	upstream	OS11G0702400	LOC_Os11g47630	-	-
Chr11	28767284	A	G	upstream	OS11G0702400	LOC_Os11g47630	-	-
Chr11	28767433	A	G	upstream	OS11G0702400	LOC_Os11g47630	-	-
Chr11	28767852	T	A	upstream	OS11G0702400	LOC_Os11g47630	-	-
Chr11	28767964	T	G	intergenic	OS11G0702400	LOC_Os11g47630(dist=1027),LOC_Os11g47640(dist=1640)	-	-
Chr11	28768146	G	A	intergenic	OS11G0702400	LOC_Os11g47630(dist=1209),LOC_Os11g47640(dist=1458)	-	-
Chr11	28768159	A	G	intergenic	OS11G0702400	LOC_Os11g47630(dist=1222),LOC_Os11g47640(dist=1445)	-	-
Chr11	28792211	C	A	upstream	OS11G0703600	LOC_Os11g47730	-	-
Chr11	28792331	C	A	upstream	OS11G0703600	LOC_Os11g47730	-	-
Chr11	28792444	C	T	upstream	OS11G0703600	LOC_Os11g47730	-	-
Chr11	28792678	A	AAAT	upstream	OS11G0703600	LOC_Os11g47730	-	-
Chr11	28792771	G	T	upstream	OS11G0703600	LOC_Os11g47730	-	-
Chr11	28793064	A	C	UTR5	OS11G0703600	LOC_Os11g47730(LOC_Os11g47730.2:c.-655A>C)	-	-
Chr11	28793153	CTTACATACAATTCAGTAGTGTAGTAATTCACTGCAGCAGCTGCATTTGT	C	UTR5	OS11G0703600	LOC_Os11g47730(LOC_Os11g47730.2:c.-565_-517del-,LOC_Os11g47730.1:c.-565_-517del-)	-	-
Chr11	28793286	C	T	UTR5	OS11G0703600	LOC_Os11g47730(LOC_Os11g47730.2:c.-433C>T,LOC_Os11g47730.1:c.-433C>T)	-	-
Chr11	28793592	C	T	UTR5	OS11G0703600	LOC_Os11g47730(LOC_Os11g47730.2:c.-127C>T,LOC_Os11g47730.1:c.-127C>T)	-	-
Chr11	28793596	T	C	UTR5	OS11G0703600	LOC_Os11g47730(LOC_Os11g47730.2:c.-123T>C,LOC_Os11g47730.1:c.-123T>C)	-	-
Chr11	28793622	C	A	UTR5	OS11G0703600	LOC_Os11g47730(LOC_Os11g47730.2:c.-97C>A,LOC_Os11g47730.1:c.-97C>A)	-	-
Chr11	28793687	C	CGA	UTR5	OS11G0703600	LOC_Os11g47730(LOC_Os11g47730.2:c.-32_-31insGA,LOC_Os11g47730.1:c.-32_-31insGA)	-	-
Chr11	28793772	A	G	exonic	OS11G0703600	LOC_Os11g47730	synonymous SNV	LOC_Os11g47730:LOC_Os11g47730.2:exon1:c.A54G:p.L18L,LOC_Os11g47730:LOC_Os11g47730.1:exon2:c.A54G:p.L18L,
Chr11	28793856	G	A	exonic	OS11G0703600	LOC_Os11g47730	synonymous SNV	LOC_Os11g47730:LOC_Os11g47730.2:exon1:c.G138A:p.S46S,LOC_Os11g47730:LOC_Os11g47730.1:exon2:c.G138A:p.S46S,
Chr11	28794094	CGGAGCCGGTGCGGGA	C	exonic	OS11G0703600	LOC_Os11g47730	nonframeshift deletion	LOC_Os11g47730:LOC_Os11g47730.2:exon1:c.377_391del:p.126_131del,LOC_Os11g47730:LOC_Os11g47730.1:exon2:c.377_391del:p.126_131del,
Chr11	28794431	C	T	exonic	OS11G0703600	LOC_Os11g47730	nonsynonymous SNV	LOC_Os11g47730:LOC_Os11g47730.2:exon1:c.C713T:p.P238L,LOC_Os11g47730:LOC_Os11g47730.1:exon2:c.C713T:p.P238L,
Chr11	28794473	G	A	UTR3	OS11G0703600	LOC_Os11g47730(LOC_Os11g47730.2:c.*11G>A,LOC_Os11g47730.1:c.*11G>A)	-	-
Chr11	28794730	A	C	UTR3	OS11G0703600	LOC_Os11g47730(LOC_Os11g47730.2:c.*268A>C,LOC_Os11g47730.1:c.*268A>C)	-	-
Chr11	28795005	A	C	downstream	OS11G0703600	LOC_Os11g47730	-	-
Chr11	28795792	A	G	downstream	OS11G0703600	LOC_Os11g47730	-	-
Chr11	28795793	C	T	downstream	OS11G0703600	LOC_Os11g47730	-	-
Chr11	28795885	G	A	intergenic	OS11G0703600	LOC_Os11g47730(dist=1051),LOC_Os11g47740(dist=4794)	-	-
Chr11	28795924	C	T	intergenic	OS11G0703600	LOC_Os11g47730(dist=1090),LOC_Os11g47740(dist=4755)	-	-
Chr11	28795951	C	A	intergenic	OS11G0703600	LOC_Os11g47730(dist=1117),LOC_Os11g47740(dist=4728)	-	-
Chr11	28796030	C	T	intergenic	OS11G0703600	LOC_Os11g47730(dist=1196),LOC_Os11g47740(dist=4649)	-	-
Chr11	28796037	A	G	intergenic	OS11G0703600	LOC_Os11g47730(dist=1203),LOC_Os11g47740(dist=4642)	-	-
Chr11	28796089	C	G	intergenic	OS11G0703600	LOC_Os11g47730(dist=1255),LOC_Os11g47740(dist=4590)	-	-
Chr11	28796140	G	A	intergenic	OS11G0703600	LOC_Os11g47730(dist=1306),LOC_Os11g47740(dist=4539)	-	-
Chr11	28796162	GT	G	intergenic	OS11G0703600	LOC_Os11g47730(dist=1329),LOC_Os11g47740(dist=4516)	-	-
Chr11	28796166	C	CATGAA	intergenic	OS11G0703600	LOC_Os11g47730(dist=1332),LOC_Os11g47740(dist=4513)	-	-
Chr11	28796221	T	A	intergenic	OS11G0703600	LOC_Os11g47730(dist=1387),LOC_Os11g47740(dist=4458)	-	-
Chr11	28796380	T	C	intergenic	OS11G0703600	LOC_Os11g47730(dist=1546),LOC_Os11g47740(dist=4299)	-	-
Chr11	28796408	G	A	intergenic	OS11G0703600	LOC_Os11g47730(dist=1574),LOC_Os11g47740(dist=4271)	-	-
Chr11	28796416	C	T	intergenic	OS11G0703600	LOC_Os11g47730(dist=1582),LOC_Os11g47740(dist=4263)	-	-
Chr11	28796419	G	A	intergenic	OS11G0703600	LOC_Os11g47730(dist=1585),LOC_Os11g47740(dist=4260)	-	-
Chr11	28796549	T	C	intergenic	OS11G0703600	LOC_Os11g47730(dist=1715),LOC_Os11g47740(dist=4130)	-	-
Chr11	28796553	G	T	intergenic	OS11G0703600	LOC_Os11g47730(dist=1719),LOC_Os11g47740(dist=4126)	-	-
Chr11	28796576	C	T	intergenic	OS11G0703600	LOC_Os11g47730(dist=1742),LOC_Os11g47740(dist=4103)	-	-
Chr11	28796600	C	T	intergenic	OS11G0703600	LOC_Os11g47730(dist=1766),LOC_Os11g47740(dist=4079)	-	-
Chr11	28796625	T	G	intergenic	OS11G0703600	LOC_Os11g47730(dist=1791),LOC_Os11g47740(dist=4054)	-	-
Chr11	28796631	C	A	intergenic	OS11G0703600	LOC_Os11g47730(dist=1797),LOC_Os11g47740(dist=4048)	-	-
Chr11	28796666	T	G	intergenic	OS11G0703600	LOC_Os11g47730(dist=1832),LOC_Os11g47740(dist=4013)	-	-
Chr11	28796672	C	A	intergenic	OS11G0703600	LOC_Os11g47730(dist=1838),LOC_Os11g47740(dist=4007)	-	-
Chr11	28796716	T	G	intergenic	OS11G0703600	LOC_Os11g47730(dist=1882),LOC_Os11g47740(dist=3963)	-	-
Chr11	28796809	TCTC	T	intergenic	OS11G0703600	LOC_Os11g47730(dist=1976),LOC_Os11g47740(dist=3867)	-	-
Chr11	28797003	G	A	intergenic	OS11G0703600	LOC_Os11g47730(dist=2169),LOC_Os11g47740(dist=3676)	-	-
Chr11	28797055	T	A	intergenic	OS11G0703600	LOC_Os11g47730(dist=2221),LOC_Os11g47740(dist=3624)	-	-
Chr11	28797288	TC	T	intergenic	OS11G0703600	LOC_Os11g47730(dist=2455),LOC_Os11g47740(dist=3390)	-	-
Chr11	28797561	T	TTTA	intergenic	OS11G0703600	LOC_Os11g47730(dist=2727),LOC_Os11g47740(dist=3118)	-	-
Chr11	28797804	C	T	intergenic	OS11G0703600	LOC_Os11g47730(dist=2970),LOC_Os11g47740(dist=2875)	-	-
Chr11	28797851	A	T	intergenic	OS11G0703600	LOC_Os11g47730(dist=3017),LOC_Os11g47740(dist=2828)	-	-
Chr11	28797890	C	T	intergenic	OS11G0703600	LOC_Os11g47730(dist=3056),LOC_Os11g47740(dist=2789)	-	-
Chr11	28798142	GA	G	intergenic	OS11G0703600	LOC_Os11g47730(dist=3309),LOC_Os11g47740(dist=2536)	-	-
Chr11	28798285	T	TA	intergenic	OS11G0703600	LOC_Os11g47730(dist=3451),LOC_Os11g47740(dist=2394)	-	-
Chr11	28798328	C	A	intergenic	OS11G0703600	LOC_Os11g47730(dist=3494),LOC_Os11g47740(dist=2351)	-	-
Chr11	28798371	A	AG	intergenic	OS11G0703600	LOC_Os11g47730(dist=3537),LOC_Os11g47740(dist=2308)	-	-
Chr11	28798613	A	G	intergenic	OS11G0703600	LOC_Os11g47730(dist=3779),LOC_Os11g47740(dist=2066)	-	-
Chr11	28798759	G	T	intergenic	OS11G0703600	LOC_Os11g47730(dist=3925),LOC_Os11g47740(dist=1920)	-	-
Chr11	28798933	A	C	intergenic	OS11G0703600	LOC_Os11g47730(dist=4099),LOC_Os11g47740(dist=1746)	-	-
Chr11	28799115	T	G	intergenic	OS11G0703600	LOC_Os11g47730(dist=4281),LOC_Os11g47740(dist=1564)	-	-
Chr11	28799126	A	G	intergenic	OS11G0703600	LOC_Os11g47730(dist=4292),LOC_Os11g47740(dist=1553)	-	-
Chr11	28799400	C	T	intergenic	OS11G0703600	LOC_Os11g47730(dist=4566),LOC_Os11g47740(dist=1279)	-	-
Chr11	28799423	T	C	intergenic	OS11G0703600	LOC_Os11g47730(dist=4589),LOC_Os11g47740(dist=1256)	-	-
Chr11	28799613	GA	G	intergenic	OS11G0703600	LOC_Os11g47730(dist=4780),LOC_Os11g47740(dist=1065)	-	-
Chr11	28808580	A	AT	upstream;downstream	OS11G0704000	LOC_Os11g47770;LOC_Os11g47760	-	-
Chr11	28808588	T	A	upstream;downstream	OS11G0704000	LOC_Os11g47770;LOC_Os11g47760	-	-
Chr11	28808595	G	A	upstream;downstream	OS11G0704000	LOC_Os11g47770;LOC_Os11g47760	-	-
Chr11	28808607	G	T	upstream;downstream	OS11G0704000	LOC_Os11g47770;LOC_Os11g47760	-	-
Chr11	28808637	C	CA	upstream;downstream	OS11G0704000	LOC_Os11g47770;LOC_Os11g47760	-	-
Chr11	28808647	G	A	upstream;downstream	OS11G0704000	LOC_Os11g47770;LOC_Os11g47760	-	-
Chr11	28808723	G	A	upstream;downstream	OS11G0704000	LOC_Os11g47770;LOC_Os11g47760	-	-
Chr11	28808726	TAA	T	upstream;downstream	OS11G0704000	LOC_Os11g47770;LOC_Os11g47760	-	-
Chr11	28808761	T	TTTTTTTTTTTTGAGGTA	upstream;downstream	OS11G0704000	LOC_Os11g47770;LOC_Os11g47760	-	-
Chr11	28808762	C	CGTTGTGCACAAGTTGTTG	upstream;downstream	OS11G0704000	LOC_Os11g47770;LOC_Os11g47760	-	-
Chr11	28808771	T	TC	upstream;downstream	OS11G0704000	LOC_Os11g47770;LOC_Os11g47760	-	-
Chr11	28808806	G	C	upstream;downstream	OS11G0704000	LOC_Os11g47770;LOC_Os11g47760	-	-
Chr11	28808840	A	T	upstream;downstream	OS11G0704000	LOC_Os11g47770;LOC_Os11g47760	-	-
Chr11	28808878	T	A	upstream;downstream	OS11G0704000	LOC_Os11g47770;LOC_Os11g47760	-	-
Chr11	28808939	TGCTTC	T	upstream;downstream	OS11G0704000	LOC_Os11g47770;LOC_Os11g47760	-	-
Chr11	28808973	T	TTGTTTGCTTGA	upstream;downstream	OS11G0704000	LOC_Os11g47770;LOC_Os11g47760	-	-
Chr11	28808976	C	T	upstream;downstream	OS11G0704000	LOC_Os11g47770;LOC_Os11g47760	-	-
Chr11	28809002	T	TCTC	upstream;downstream	OS11G0704000	LOC_Os11g47770;LOC_Os11g47760	-	-
Chr11	28809056	G	GCT	upstream;downstream	OS11G0704000	LOC_Os11g47770;LOC_Os11g47760	-	-
Chr11	28809057	TCA	T	upstream;downstream	OS11G0704000	LOC_Os11g47770;LOC_Os11g47760	-	-
Chr11	28809271	G	C	upstream;downstream	OS11G0704000	LOC_Os11g47770;LOC_Os11g47760	-	-
Chr11	28809274	C	A	upstream;downstream	OS11G0704000	LOC_Os11g47770;LOC_Os11g47760	-	-
Chr11	28809276	G	A	upstream;downstream	OS11G0704000	LOC_Os11g47770;LOC_Os11g47760	-	-
Chr11	28809373	CT	C	upstream;downstream	OS11G0704000	LOC_Os11g47770;LOC_Os11g47760	-	-
Chr11	28809446	C	CGCACCCT	UTR5	OS11G0704000	LOC_Os11g47770(LOC_Os11g47770.1:c.-23_-22insGCACCCT)	-	-
Chr11	28809542	T	C	exonic	OS11G0704000	LOC_Os11g47770	nonsynonymous SNV	LOC_Os11g47770:LOC_Os11g47770.1:exon1:c.T74C:p.V25A,
Chr11	28809546	T	G	exonic	OS11G0704000	LOC_Os11g47770	synonymous SNV	LOC_Os11g47770:LOC_Os11g47770.1:exon1:c.T78G:p.G26G,
Chr11	28809570	C	G	exonic	OS11G0704000	LOC_Os11g47770	synonymous SNV	LOC_Os11g47770:LOC_Os11g47770.1:exon1:c.C102G:p.A34A,
Chr11	28809652	C	G	exonic	OS11G0704000	LOC_Os11g47770	nonsynonymous SNV	LOC_Os11g47770:LOC_Os11g47770.1:exon1:c.C184G:p.Q62E,
Chr11	28809654	A	G	exonic	OS11G0704000	LOC_Os11g47770	synonymous SNV	LOC_Os11g47770:LOC_Os11g47770.1:exon1:c.A186G:p.Q62Q,
Chr11	28809714	T	C	exonic	OS11G0704000	LOC_Os11g47770	synonymous SNV	LOC_Os11g47770:LOC_Os11g47770.1:exon1:c.T246C:p.V82V,
Chr11	28809746	G	C	intronic	OS11G0704000	LOC_Os11g47770	-	-
Chr11	28809769	A	G	intronic	OS11G0704000	LOC_Os11g47770	-	-
Chr11	28809772	A	T	intronic	OS11G0704000	LOC_Os11g47770	-	-
Chr11	28809777	G	A	intronic	OS11G0704000	LOC_Os11g47770	-	-
Chr11	28809858	GAAAA	G	intronic	OS11G0704000	LOC_Os11g47770	-	-
Chr11	28809889	T	TACATATACTA	intronic	OS11G0704000	LOC_Os11g47770	-	-
Chr11	28809904	G	A	intronic	OS11G0704000	LOC_Os11g47770	-	-
Chr11	28809992	G	GA	intronic	OS11G0704000	LOC_Os11g47770	-	-
Chr11	28810034	T	C	intronic	OS11G0704000	LOC_Os11g47770	-	-
Chr11	28810074	GT	G	intronic	OS11G0704000	LOC_Os11g47770	-	-
Chr11	28810111	T	A	intronic	OS11G0704000	LOC_Os11g47770	-	-
Chr11	28810202	A	T	intronic	OS11G0704000	LOC_Os11g47770	-	-
Chr11	28810461	C	G	intronic	OS11G0704000	LOC_Os11g47770	-	-
Chr11	28810502	T	C	intronic	OS11G0704000	LOC_Os11g47770	-	-
Chr11	28810694	C	T	exonic	OS11G0704000	LOC_Os11g47770	synonymous SNV	LOC_Os11g47770:LOC_Os11g47770.1:exon2:c.C333T:p.S111S,
Chr11	28810737	C	T	intronic	OS11G0704000	LOC_Os11g47770	-	-
Chr11	28810740	G	T	intronic	OS11G0704000	LOC_Os11g47770	-	-
Chr11	28810747	T	G	intronic	OS11G0704000	LOC_Os11g47770	-	-
Chr11	28810756	G	A	intronic	OS11G0704000	LOC_Os11g47770	-	-
Chr11	28810771	G	A	intronic	OS11G0704000	LOC_Os11g47770	-	-
Chr11	28810778	A	T	intronic	OS11G0704000	LOC_Os11g47770	-	-
Chr11	28810840	A	C	exonic	OS11G0704000	LOC_Os11g47770	synonymous SNV	LOC_Os11g47770:LOC_Os11g47770.1:exon3:c.A360C:p.R120R,
Chr11	28810938	T	C	intronic	OS11G0704000	LOC_Os11g47770	-	-
Chr11	28810939	T	C	intronic	OS11G0704000	LOC_Os11g47770	-	-
Chr11	28811019	G	T	intronic	OS11G0704000	LOC_Os11g47770	-	-
Chr11	28811023	C	T	intronic	OS11G0704000	LOC_Os11g47770	-	-
Chr11	28811033	A	C	intronic	OS11G0704000	LOC_Os11g47770	-	-
Chr11	28811034	T	C	intronic	OS11G0704000	LOC_Os11g47770	-	-
Chr11	28811078	T	C	intronic	OS11G0704000	LOC_Os11g47770	-	-
Chr11	28811084	C	T	intronic	OS11G0704000	LOC_Os11g47770	-	-
Chr11	28811090	C	T	intronic	OS11G0704000	LOC_Os11g47770	-	-
Chr11	28811091	C	T	intronic	OS11G0704000	LOC_Os11g47770	-	-
Chr11	28811098	C	T	intronic	OS11G0704000	LOC_Os11g47770	-	-
Chr11	28811119	G	A	intronic	OS11G0704000	LOC_Os11g47770	-	-
Chr11	28811125	C	G	intronic	OS11G0704000	LOC_Os11g47770	-	-
Chr11	28811127	C	T	intronic	OS11G0704000	LOC_Os11g47770	-	-
Chr11	28811141	T	C	intronic	OS11G0704000	LOC_Os11g47770	-	-
Chr11	28811152	A	G	intronic	OS11G0704000	LOC_Os11g47770	-	-
Chr11	28811195	C	A	exonic	OS11G0704000	LOC_Os11g47770	synonymous SNV	LOC_Os11g47770:LOC_Os11g47770.1:exon4:c.C424A:p.R142R,
Chr11	28811209	A	G	exonic	OS11G0704000	LOC_Os11g47770	synonymous SNV	LOC_Os11g47770:LOC_Os11g47770.1:exon4:c.A438G:p.E146E,
Chr11	28811218	A	G	exonic	OS11G0704000	LOC_Os11g47770	synonymous SNV	LOC_Os11g47770:LOC_Os11g47770.1:exon4:c.A447G:p.K149K,
Chr11	28811270	C	A	UTR3	OS11G0704000	LOC_Os11g47770(LOC_Os11g47770.1:c.*4C>A)	-	-
Chr11	28811273	C	T	UTR3	OS11G0704000	LOC_Os11g47770(LOC_Os11g47770.1:c.*7C>T)	-	-
Chr11	28811282	A	C	UTR3	OS11G0704000	LOC_Os11g47770(LOC_Os11g47770.1:c.*16A>C)	-	-
Chr11	28811284	TA	T	UTR3	OS11G0704000	LOC_Os11g47770(LOC_Os11g47770.1:c.*19delA)	-	-
Chr11	28811286	GGGT	G	UTR3	OS11G0704000	LOC_Os11g47770(LOC_Os11g47770.1:c.*21_*23delGGT)	-	-
Chr11	28811310	C	T	UTR3	OS11G0704000	LOC_Os11g47770(LOC_Os11g47770.1:c.*44C>T)	-	-
Chr11	28811336	C	T	UTR3	OS11G0704000	LOC_Os11g47770(LOC_Os11g47770.1:c.*70C>T)	-	-
Chr11	28811342	T	C	UTR3	OS11G0704000	LOC_Os11g47770(LOC_Os11g47770.1:c.*76T>C)	-	-
Chr11	28811376	C	T	UTR3	OS11G0704000	LOC_Os11g47770(LOC_Os11g47770.1:c.*110C>T)	-	-
Chr11	28811378	G	C	UTR3	OS11G0704000	LOC_Os11g47770(LOC_Os11g47770.1:c.*112G>C)	-	-
Chr11	28811382	G	A	UTR3	OS11G0704000	LOC_Os11g47770(LOC_Os11g47770.1:c.*116G>A)	-	-
Chr11	28811411	G	C	UTR3	OS11G0704000	LOC_Os11g47770(LOC_Os11g47770.1:c.*145G>C)	-	-
Chr11	28811426	C	T	UTR3	OS11G0704000	LOC_Os11g47770(LOC_Os11g47770.1:c.*160C>T)	-	-
Chr11	28811438	A	G	UTR3	OS11G0704000	LOC_Os11g47770(LOC_Os11g47770.1:c.*172A>G)	-	-
Chr11	28811439	T	A	UTR3	OS11G0704000	LOC_Os11g47770(LOC_Os11g47770.1:c.*173T>A)	-	-
Chr11	28811449	G	A	UTR3	OS11G0704000	LOC_Os11g47770(LOC_Os11g47770.1:c.*183G>A)	-	-
Chr11	28811480	A	G	UTR3	OS11G0704000	LOC_Os11g47770(LOC_Os11g47770.1:c.*214A>G)	-	-
Chr11	28811481	C	T	UTR3	OS11G0704000	LOC_Os11g47770(LOC_Os11g47770.1:c.*215C>T)	-	-
Chr11	28811493	GC	G	UTR3	OS11G0704000	LOC_Os11g47770(LOC_Os11g47770.1:c.*228delC)	-	-
Chr11	28811498	C	CT	UTR3	OS11G0704000	LOC_Os11g47770(LOC_Os11g47770.1:c.*232_*233insT)	-	-
Chr11	28811499	C	G	UTR3	OS11G0704000	LOC_Os11g47770(LOC_Os11g47770.1:c.*233C>G)	-	-
Chr11	28811508	C	T	UTR3	OS11G0704000	LOC_Os11g47770(LOC_Os11g47770.1:c.*242C>T)	-	-
Chr11	28811513	A	G	UTR3	OS11G0704000	LOC_Os11g47770(LOC_Os11g47770.1:c.*247A>G)	-	-
Chr11	28811517	C	T	UTR3	OS11G0704000	LOC_Os11g47770(LOC_Os11g47770.1:c.*251C>T)	-	-
Chr11	28811527	C	A	UTR3	OS11G0704000	LOC_Os11g47770(LOC_Os11g47770.1:c.*261C>A)	-	-
Chr11	28811555	T	C	downstream	OS11G0704000	LOC_Os11g47770,LOC_Os11g47780	-	-
Chr11	28811556	G	T	downstream	OS11G0704000	LOC_Os11g47770,LOC_Os11g47780	-	-
Chr11	28811558	G	A	downstream	OS11G0704000	LOC_Os11g47770,LOC_Os11g47780	-	-
Chr11	28811570	T	C	downstream	OS11G0704000	LOC_Os11g47770,LOC_Os11g47780	-	-
Chr11	28811579	T	C	downstream	OS11G0704000	LOC_Os11g47770,LOC_Os11g47780	-	-
Chr11	28811584	G	A	downstream	OS11G0704000	LOC_Os11g47770,LOC_Os11g47780	-	-
Chr11	28811615	T	TG	downstream	OS11G0704000	LOC_Os11g47770,LOC_Os11g47780	-	-
Chr11	28811616	A	AGG	downstream	OS11G0704000	LOC_Os11g47770,LOC_Os11g47780	-	-
Chr11	28811620	T	C	downstream	OS11G0704000	LOC_Os11g47770,LOC_Os11g47780	-	-
Chr11	28811642	A	T	downstream	OS11G0704000	LOC_Os11g47770,LOC_Os11g47780	-	-
Chr11	28811643	C	A	downstream	OS11G0704000	LOC_Os11g47770,LOC_Os11g47780	-	-
Chr11	28811647	C	T	downstream	OS11G0704000	LOC_Os11g47770,LOC_Os11g47780	-	-
Chr11	28811650	T	C	downstream	OS11G0704000	LOC_Os11g47770,LOC_Os11g47780	-	-
Chr11	28811656	T	C	downstream	OS11G0704000	LOC_Os11g47770,LOC_Os11g47780	-	-
Chr11	28811672	C	A	downstream	OS11G0704000	LOC_Os11g47770,LOC_Os11g47780	-	-
Chr11	28811693	A	G	downstream	OS11G0704000	LOC_Os11g47770,LOC_Os11g47780	-	-
Chr11	28811702	C	T	downstream	OS11G0704000	LOC_Os11g47770,LOC_Os11g47780	-	-
Chr11	28811713	T	A	downstream	OS11G0704000	LOC_Os11g47770,LOC_Os11g47780	-	-
Chr11	28811715	G	T	downstream	OS11G0704000	LOC_Os11g47770,LOC_Os11g47780	-	-
Chr11	28811719	T	C	downstream	OS11G0704000	LOC_Os11g47770,LOC_Os11g47780	-	-
